# Supplementary material for: Metric-based vs peer-reviewed evaluation of a research output: Lesson learnt from UK’s national research assessment exercise
Source: PLoS One. 2017 Jul 11;12(7):e0179722. doi: 10.1371/journal.pone.0179722 (PMC5507403; doi:10.1371/journal.pone.0179722)
Supplement: S1 File — (XLSX) [file pone.0179722.s001.xlsx]

## Sheet: Sheet1
HEI	UoA	4*%	No. of 4*	3*%	No. of 3*	Staff FTE	No of outputs to be submitted	Outputs submitted	Earning from 4*	Earning from 3*	Total funding received for Outputs
Cambridge	General engineering	37.4	265.091	55.8	395.51	177.2	708.8	616	3.88078e+06	1.44751e+06	5328295
Oxford	General engineering	39.5	148.188	55.4	207.839	93.79	375.16	354	2.16939e+06	760660	2930050
Imperial	General engineering	29	38.86	67	89.78	33.5	134	109	568888	328582	897470
Northumbria	General engineering	18.2	16.744	60.6	55.752	23	92	66	245123	204044	449167
Anglia Ruskin University	General engineering	0	0	31	9.92	8	32	29	0	36306	36306
Nottingham Trent	General engineering	26.8	15.4368	67.8	39.0528	14.4	57.6	56	225986	142928	368914
University of Cambridge	Aeronautical, Mechanical, Chemical and Manufacturing Engineering	40	51.68	54.5	70.414	32.3	129.2	110	756566	257705	1014271
Cranfield University	Aeronautical, Mechanical, Chemical and Manufacturing Engineering	19.3	120.972	63	394.884	156.7	626.8	564	1.77097e+06	1.44522e+06	3216186
Imperial College London	Aeronautical, Mechanical, Chemical and Manufacturing Engineering	27.8	192.154	56.6	391.219	172.8	691.2	635	2.81302e+06	1.43181e+06	4244825
University of Portsmouth	Aeronautical, Mechanical, Chemical and Manufacturing Engineering	2.3	1.656	59.1	42.552	18	72	44	24242.9	155734	179977
University of Sunderland	Aeronautical, Mechanical, Chemical and Manufacturing Engineering	2.5	1.225	35	17.15	12.25	49	40	17933.3	62766.7	80700
University of Greenwich	Aeronautical, Mechanical, Chemical and Manufacturing Engineering	16.7	6.012	61.1	21.996	9	36	36	88012	80502	168514
The University of Birmingham	Clinical Medicine	17	111.622	55.7	365.726	164.15	656.6	619	1.46491e+06	1.19993e+06	2664837
University of Bristol	Clinical Medicine	13.5	45.603	56.7	191.533	84.45	337.8	319	598485	628410	1226895
University of Cambridge	Clinical Medicine	39.4	302.671	45	345.69	192.05	768.2	750	3.97219e+06	1.13419e+06	5106387
The University of East Anglia	Clinical Medicine	34.5	19.872	47.3	27.2448	14.4	57.6	55	260796	89388.8	350185
University of Exeter	Clinical Medicine	35.6	34.888	41.1	40.278	24.5	98	90	457864	132150	590014
Imperial College London	Clinical Medicine	26.9	359.578	51.7	691.084	334.18	1336.72	1369	4.71903e+06	2.26741e+06	6986445
The University of Birmingham	Public Health, Health Services and Primary Care	24.7	44.1636	50	89.4	44.7	178.8	154	579595	293317	872912
University of Bristol	Public Health, Health Services and Primary Care	23.7	70.7208	55	164.12	74.6	298.4	253	928127	538470	1466597
Brunel University London	Public Health, Health Services and Primary Care	9.5	3.914	45.3	18.6636	10.3	41.2	42	51366.6	61234.4	112601
University of Cambridge	Public Health, Health Services and Primary Care	45.8	104.552	45.2	103.183	57.07	228.28	155	1.37212e+06	338537	1710661
The University of East Anglia	Public Health, Health Services and Primary Care	17.9	10.024	58.9	32.984	14	56	56	131553	108219	239772
University of Exeter	Public Health, Health Services and Primary Care	16.9	16.7986	59.5	59.143	24.85	99.4	89	220462	194045	414507
Anglia Ruskin University	Allied Health Professions, Dentistry, Nursing and Pharmacy	6.4	2.8928	68.1	30.7812	11.3	45.2	47	37964.5	100992	138956
Aston University	Allied Health Professions, Dentistry, Nursing and Pharmacy	32.4	73.6128	60.2	136.774	56.8	227.2	215	966081	448750	1414831
The University of Bath	Allied Health Professions, Dentistry, Nursing and Pharmacy	35.1	76.0968	53	114.904	54.2	216.8	202	998680	376995	1375675
University of Bedfordshire	Allied Health Professions, Dentistry, Nursing and Pharmacy	21	20.916	51.4	51.1944	24.9	99.6	105	274498	167966	442464
The University of Birmingham	Allied Health Professions, Dentistry, Nursing and Pharmacy	19.7	12.5292	78.8	50.1168	15.9	63.6	66	164431	164431	328862
Birmingham City University	Allied Health Professions, Dentistry, Nursing and Pharmacy	2	0.968	53.1	25.7004	12.1	48.4	48	12703.9	84322.1	97026
Anglia Ruskin University	Psychology, Psychiatry and Neuroscience	10.3	5.6444	61.5	33.702	13.7	54.8	39	51328.7	76619.3	127948
Birkbeck College	Psychology, Psychiatry and Neuroscience	38.5	43.659	45.1	51.1434	28.35	113.4	122	397025	116271	513296
The University of Birmingham	Psychology, Psychiatry and Neuroscience	36.6	59.7312	45.8	74.7456	40.8	163.2	153	543182	169930	713112
The University of Bolton	Psychology, Psychiatry and Neuroscience	4.2	0.8904	25	5.3	5.3	21.2	24	8096.96	12049	20146
University of Oxford	Psychology, Psychiatry and Neuroscience	54	212.328	38.8	152.562	98.3	393.2	346	1.93086e+06	346840	2277702
Oxford Brookes University	Psychology, Psychiatry and Neuroscience	12.2	7.1736	31.7	18.6396	14.7	58.8	41	65235	42376	107611
The University of Bath	Biological Sciences	31.3	30.674	51.8	50.764	24.5	98	83	402560	166554	569114
Birkbeck College*	Biological Sciences	36.8	31.2064	40.9	34.6832	21.2	84.8	90	409547	113794	523341
The University of Birmingham	Biological Sciences	35	59.92	59.3	101.522	42.8	171.2	140	786379	333087	1119466
University of Bristol	Biological Sciences	26.1	67.4424	52.6	135.918	64.6	258.4	253	885101	445942	1331043
University of Cambridge	Biological Sciences	36.1	273.826	46	348.919	189.63	758.52	710	3.59364e+06	1.14479e+06	4738425
University of Derby	Biological Sciences	0	0	13.3	6.384	12	48	45	0	20946	20946
University of Bristol	Agriculture, Veterinary and Food Science	23.7	32.2604	58	78.9496	34.03	136.12	131	423380	259030	682410
University of Cambridge	Agriculture, Veterinary and Food Science	26.1	41.3424	47.8	75.7152	39.6	158.4	157	542570	248418	790988
Canterbury Christ Church University	Agriculture, Veterinary and Food Science	2.8	1.4	47.2	23.6	12.5	50	36	18373.4	77430.6	95804
Cranfield University	Agriculture, Veterinary and Food Science	4.8	5.0496	51.9	54.5988	26.3	105.2	104	66270	179136	245406
The University of East Anglia	Agriculture, Veterinary and Food Science	19.5	8.58	63.4	27.896	11	44	41	112602	91525.6	204128
University of Greenwich	Agriculture, Veterinary and Food Science	5.1	4.794	34.7	32.618	23.5	94	97	62915.7	107018	169934
Birkbeck College*	Earth Systems and Environmental Sciences	22.8	8.208	67.3	24.228	9	36	40	120160	88670.8	208831
The University of Birmingham	Earth Systems and Environmental Sciences	17	19.176	72.6	81.8928	28.2	112.8	106	280726	299716	580442
University of Brighton	Earth Systems and Environmental Sciences	0	0	45.8	26.106	14.25	57	48	0	95544	95544
University of Bristol	Earth Systems and Environmental Sciences	31	54.9072	65.8	116.545	44.28	177.12	155	803810	426538	1230348
Brunel University London	Earth Systems and Environmental Sciences	3.1	2.0088	58.4	37.8432	16.2	64.8	65	29407.6	138500	167908
University of Cambridge	Earth Systems and Environmental Sciences	31.2	53.1024	60.3	102.631	42.55	170.2	141	777389	375613	1153002
The University of Bath	Chemistry	18.9	25.0236	78.6	104.066	33.1	132.4	122	366331	380868	747199
The University of Birmingham	Chemistry	13.8	15.456	81.6	91.392	28	112	109	226267	334482	560749
University of Bristol	Chemistry	28	65.632	69.5	162.908	58.6	234.4	236	960815	596220	1557035
University of Cambridge	Chemistry	46.5	116.622	49.6	124.397	62.7	250.8	229	1.70728e+06	455275	2162554
University of Durham	Chemistry	23	37.536	71.1	116.035	40.8	163.2	152	549506	424672	974178
The University of East Anglia	Chemistry	32.3	25.3232	64.6	50.6464	19.6	78.4	65	370717	185359	556076
The University of Bath	Physics	15.5	14.26	75	69	23	92	84	208758	252530	461288
The University of Birmingham	Physics	22.9	35.724	67.5	105.3	39	156	157	522979	385383	908362
University of Bristol	Physics	18.8	33.2008	62.9	111.081	44.15	176.6	191	486041	406542	892583
University of Cambridge	Physics	23.9	146.555	65.6	402.259	153.3	613.2	535	2.14548e+06	1.47221e+06	3617690
University of Central Lancashire	Physics	9.5	7.9458	58.4	48.8458	20.91	83.64	84	116322	178768	295090
University of Durham	Physics	21.8	65.0076	72.4	215.897	74.55	298.2	293	951674	790151	1741825
University of Bristol	Mathematical Sciences	28.4	94.856	52.8	176.352	83.5	334	271	1.38864e+06	645423	2034061
Brunel University London	Mathematical Sciences	8	7.696	56	53.872	24.05	96.2	100	112665	197164	309829
University of Cambridge	Mathematical Sciences	35.4	203.578	56.1	322.62	143.77	575.08	472	2.98027e+06	1.18074e+06	4161013
University of Chester	Mathematical Sciences	3.6	0.972	21.4	5.778	6.75	27	28	14229.5	21146.5	35376
The City University	Mathematical Sciences	17.1	10.9782	62.9	40.3818	16.05	64.2	70	160714	147792	308506
Coventry University	Mathematical Sciences	10.3	3.708	75.9	27.324	9	36	29	54283	100002	154285
The University of Birmingham	Computer Science and Informatics	28.7	46.6088	49.6	80.5504	40.6	162.4	157	682326	294803	977129
Birmingham City University	Computer Science and Informatics	0	0	33.3	9.8568	7.4	29.6	30	0	36074	36074
University of Brighton	Computer Science and Informatics	3.1	1.736	43.8	24.528	14	56	32	25414	89769	115183
University of Bristol	Computer Science and Informatics	23.3	38.7712	57.2	95.1808	41.6	166.4	159	567588	348348	915936
Brunel University London	Computer Science and Informatics	23.1	28.182	40.1	48.922	30.5	122	117	412568	179048	591616
University of Cambridge	Computer Science and Informatics	37	80.808	46.7	101.993	54.6	218.4	184	1.18298e+06	373279	1556262
Aston University	Electrical and Electronic Engineering, Metallurgy and Materials	16.9	16.224	54.2	52.032	24	96	83	237510	190430	427940
The University of Bath	Electrical and Electronic Engineering, Metallurgy and Materials	13.5	11.07	73	59.86	20.5	82	74	162059	219079	381138
The University of Birmingham A	Electrical and Electronic Engineering, Metallurgy and Materials	12	12.576	66.7	69.9016	26.2	104.8	108	184105	255830	439935
The University of Birmingham B	Electrical and Electronic Engineering, Metallurgy and Materials	19.2	22.3488	65.8	76.5912	29.1	116.4	120	327173	280313	607486
University of Cambridge	Electrical and Electronic Engineering, Metallurgy and Materials	58	77.8592	37.4	50.2058	33.56	134.24	131	1.13981e+06	183746	1323560
University of Central Lancashire	Electrical and Electronic Engineering, Metallurgy and Materials	3.1	0.992	56.3	18.016	8	32	32	14522.3	65935.7	80458
The University of Birmingham	Civil and Construction Engineering	6	4.344	59.7	43.2228	18.1	72.4	67	63593.7	158189	221783
The University of Bradford	Civil and Construction Engineering	15	4.32	60	17.28	7.2	28.8	20	63242.5	63242.5	126485
Imperial College London	Civil and Construction Engineering	32.1	72.6744	60.8	137.651	56.6	226.4	184	1.06391e+06	503784	1567695
The University of Leeds	Civil and Construction Engineering	21.9	39.1134	58.1	103.767	44.65	178.6	160	572598	379771	952369
University College London	Civil and Construction Engineering	10.5	16.002	43.6	66.4464	38.1	152.4	133	234260	243184	477444
Loughborough University	Civil and Construction Engineering	6.5	8.294	42.3	53.9748	31.9	127.6	123	121419	197540	318959
Loughborough University	Architecture, Built Environment and Planning	29	37.352	50.8	65.4304	32.2	128.8	124	389110	170404	559514
The University of Manchester	Architecture, Built Environment and Planning	24.6	17.3184	36.8	25.9072	17.6	70.4	57	180413	67471.4	247884
University of Newcastle Upon Tyne	Architecture, Built Environment and Planning	18.9	31.6008	57.8	96.6416	41.8	167.2	159	329198	251688	580886
University of Northumbria at Newcastle	Architecture, Built Environment and Planning	4.3	3.1304	46.4	33.7792	18.2	72.8	69	32610.5	87972.5	120583
The University of Nottingham	Architecture, Built Environment and Planning	7.3	7.008	41.5	39.84	24	96	82	73005	103757	176762
Nottingham Trent University	Architecture, Built Environment and Planning	14.6	6.5408	29.3	13.1264	11.2	44.8	40	68138.2	34185.8	102324
University of Exeter B	Geography, Environmental Studies and Archaeology	15.9	7.1232	50	22.4	11.2	44.8	44	80683.5	63430.5	144114
University of Gloucestershire	Geography, Environmental Studies and Archaeology	10.6	4.7064	34.1	15.1404	11.1	44.4	47	53308.7	42873.3	96182
The University of Hull	Geography, Environmental Studies and Archaeology	17	23.46	39.3	54.234	34.5	138	135	265729	153575	419304
King's College London	Geography, Environmental Studies and Archaeology	22.6	31.4592	53.1	73.9152	34.8	139.2	115	356334	209307	565641
Kingston University	Geography, Environmental Studies and Archaeology	12.5	5	31.3	12.52	10	40	32	56634.1	35452.9	92087
The University of Leeds	Geography, Environmental Studies and Archaeology	24.2	47.3352	46.6	91.1496	48.9	195.6	178	536160	258110	794270
The University of Birmingham	Economics and Econometrics	7.6	7.3568	58.2	56.3376	24.2	96.8	79	58952.7	112863	171816
University of Bristol	Economics and Econometrics	22.2	16.5168	58.8	43.7472	18.6	74.4	63	132355	87640.7	219996
Brunel University London	Economics and Econometrics	2	2.096	22.5	23.58	26.2	104.8	102	16796.1	47238.9	64035
University of Cambridge	Economics and Econometrics	54.5	58.86	39.4	42.552	27	108	99	471667	85246.2	556913
The City University	Economics and Econometrics	16.7	9.1516	37	20.276	13.7	54.8	54	73335.2	40619.8	113955
The University of East Anglia	Economics and Econometrics	20.4	11.424	71.4	39.984	14	56	49	91544.5	80101.5	171646
University of Cambridge	Business and Management Studies	43.6	67.8416	39.4	61.3064	38.9	155.6	163	543640	122818	666458
University of Central Lancashire	Business and Management Studies	3.2	1.4656	30.1	13.7858	11.45	45.8	63	11744.4	27617.6	39362
University of Chester	Business and Management Studies	4.3	1.032	4.4	1.056	6	24	23	8269.54	2115.46	10385
The City University	Business and Management Studies	36.6	114.617	45.6	142.801	78.29	313.16	330	918465	286079	1204544
Coventry University	Business and Management Studies	4.5	3.06	27.3	18.564	17	68	66	24520.9	37190.1	61711
Cranfield University	Business and Management Studies	14.3	23.3433	50.6	82.5994	40.81	163.24	154	187059	165475	352534
University of Sussex	Law	8.1	10.044	48.9	60.636	31	124	86	80486.3	121475	201961
The University of Warwick	Law	28.8	35.712	53.4	66.216	31	124	118	286174	132653	418827
University of the West of England, Bristol	Law	6.1	3.416	30.6	17.136	14	56	49	27373.7	34329.3	61703
The University of Westminster	Law	7.5	5.67	45	34.02	18.9	75.6	80	45436	68154	113590
The University of Wolverhampton	Law	9.3	4.464	9.3	4.464	12	48	43	35772	8943	44715
The University of York	Law	34.4	13.76	50	20	10	40	32	110264	40066.9	150331
Birkbeck College	Politics and International Studies	25	12.8	43.2	22.1184	12.8	51.2	44	102571	44310.8	146882
The University of Birmingham	Politics and International Studies	10.6	19.9577	39.1	73.6175	47.07	188.28	161	159928	147481	307409
The University of Bradford	Politics and International Studies	6.4	3.4304	38.3	20.5288	13.4	53.6	45	27489	41126.1	68615
University of Bristol	Politics and International Studies	13.3	13.7256	36.7	37.8744	25.8	103.2	90	109988	75875.5	185864
Brunel University London	Politics and International Studies	20.3	19.3256	39.2	37.3184	23.8	95.2	79	154863	74761.6	229625
University of Cambridge	Politics and International Studies	28.7	33.866	34.3	40.474	29.5	118	108	271381	81083.3	352464
The University of Southampton	Social Work and Social Policy	30.3	49.692	55.2	90.528	41	164	152	398200	181359	579559
University of Sunderland	Social Work and Social Policy	4.5	1.26	41	11.48	7	28	22	10096.8	22998.2	33095
University of Sussex	Social Work and Social Policy	10.2	5.0592	40.8	20.2368	12.4	49.6	49	40541.5	40541.5	81083
Teesside University	Social Work and Social Policy	10	4.32	75	32.4	10.8	43.2	40	34617.7	64908.3	99526
University of the West of England, Bristol	Social Work and Social Policy	7	5.544	30.2	23.9184	19.8	79.2	86	44426.2	47916.8	92343
The University of York	Social Work and Social Policy	28.6	38.4384	51.4	69.0816	33.6	134.4	140	308021	138394	446415
University of Oxford	Sociology	23.3	30.6162	52.6	69.1164	32.85	131.4	116	245339	138464	383803
Roehampton University	Sociology	16.3	7.4654	30.2	13.8316	11.45	45.8	43	59822.7	27709.3	87532
The University of Surrey	Sociology	17.1	13.1328	60	46.08	19.2	76.8	70	105238	92314	197552
University of Sussex	Sociology	10.3	6.7156	50	32.6	16.3	65.2	58	53814.8	65309.2	119124
The University of Warwick	Sociology	18.2	25.1888	39.5	54.668	34.6	138.4	137	201847	109519	311366
University of Winchester	Sociology	0	0	29.6	8.288	7	28	27	0	16604	16604
Brunel University London	Anthropology and Development Studies	14.7	5.292	50	18	9	36	34	42406.8	36060.2	78467
University of Cambridge	Anthropology and Development Studies	22	31.5744	36.9	52.9589	35.88	143.52	141	253017	106095	359112
University of Durham	Anthropology and Development Studies	27.4	27.126	32.6	32.274	24.75	99	94	217371	64656	282027
The University of East Anglia	Anthropology and Development Studies	23	21.896	41	39.032	23.8	95.2	100	175461	78194.4	253655
Goldsmiths' College	Anthropology and Development Studies	17.9	8.95	43.6	21.8	12.5	50	39	71719.9	43673.1	115393
University of Greenwich	Anthropology and Development Studies	0	0	27.8	9.6744	8.7	34.8	35	0	19381	19381
University of the West of England, Bristol	Education	18.6	7.5888	34.9	14.2392	10.2	40.8	43	60812	28526	89338
University of Winchester	Education	18.9	5.39028	40.6	11.5791	7.13	28.52	36	43194.1	23196.9	66391
The University of Wolverhampton	Education	7.1	2.6128	42.9	15.7872	9.2	36.8	42	20937.5	31627.5	52565
University of Worcester	Education	11.5	6.578	21.2	12.1264	14.3	57.2	52	52711.8	24293.2	77005
The University of York	Education	27.6	24.6192	43.7	38.9804	22.3	89.2	86	197283	78091.1	275374
York St John University	Education	5	1.88	15	5.64	9.4	37.6	40	15065.1	11298.9	26364
The University of Bath	Sport and Exercise Sciences, Leisure and Tourism	35.7	31.416	48.6	42.768	22	88	70	327272	111383	438655
University of Bedfordshire	Sport and Exercise Sciences, Leisure and Tourism	14.5	11.252	33.3	25.8408	19.4	77.6	69	117217	67298.5	184515
The University of Birmingham	Sport and Exercise Sciences, Leisure and Tourism	43.2	59.4432	40.7	56.0032	34.4	137.6	118	619242	145852	765094
Bournemouth University	Sport and Exercise Sciences, Leisure and Tourism	17.8	9.968	64.4	36.064	14	56	45	103841	93923.3	197764
University of Brighton	Sport and Exercise Sciences, Leisure and Tourism	22	18.8408	43.9	37.596	21.41	85.64	82	196272	97913	294185
University of Bristol	Sport and Exercise Sciences, Leisure and Tourism	52.9	14.812	47.1	13.188	7	28	17	154302	34346	188648
The University of Birmingham	Area Studies	38.5	11.704	50	15.2	7.6	30.4	26	87838.1	28518.9	116357
University of Cambridge	Area Studies	28.3	36.224	38.1	48.768	32	128	113	271860	91500.4	363360
University of Chester	Area Studies	13.3	4.3624	20	6.56	8.2	32.8	30	32739.8	12308.2	45048
The University of East Anglia	Area Studies	30	16.8	32.5	18.2	14	56	40	126083	34147.6	160231
University of Exeter	Area Studies	26.7	15.5287	44.4	25.823	14.54	58.16	45	116543	48450.3	164993
University College London	Area Studies	24.3	38.2579	25.7	40.4621	39.36	157.44	144	287124	75916.6	363041
Aston University	Modern Languages and Linguistics	4.6	3.404	44.6	33.004	18.5	74	65	25546.8	61923.2	87470
Birkbeck College	Modern Languages and Linguistics	20.4	20.7672	41.7	42.4506	25.45	101.8	103	155857	79647.3	235504
The University of Birmingham	Modern Languages and Linguistics	21.7	28.7308	50.4	66.7296	33.1	132.4	129	215623	125201	340824
University of Bristol	Modern Languages and Linguistics	23.9	29.7316	44.9	55.8556	31.1	124.4	109	223134	104799	327933
University of Cambridge	Modern Languages and Linguistics	34.9	134.756	42.3	163.329	96.53	386.12	338	1.01134e+06	306444	1317781
University of Central Lancashire	Modern Languages and Linguistics	25	10.6	45	19.08	10.6	42.4	40	79552.4	35798.6	115351
Anglia Ruskin University	English Language and Literature	13	8.736	42.6	28.6272	16.8	67.2	54	65563.4	53711.6	119275
Bath Spa University	English Language and Literature	22.9	19.2818	46.8	39.4056	21.05	84.2	109	144709	73934.2	218643
University of Bedfordshire	English Language and Literature	33.3	11.988	33.4	12.024	9	36	24	89969.2	22559.8	112529
Birkbeck College	English Language and Literature	23.2	31.2736	47.5	64.03	33.7	134.8	99	234707	120136	354843
The University of Birmingham	English Language and Literature	32.5	48.36	47.2	70.2336	37.2	148.8	123	362940	131775	494715
Birmingham City University	English Language and Literature	26.3	13.0448	50	24.8	12.4	49.6	38	97900.4	46530.6	144431
University of the West of England, Bristol	History	1.8	0.9504	52.7	27.8256	13.2	52.8	55	7132.69	52207.3	59340
The University of Westminster	History	19	3.8	38.1	7.62	5	20	21	28519	14297	42816
University of Winchester	History	15.4	6.776	41	18.04	11	44	39	50853.6	33847.4	84701
The University of Wolverhampton	History	10.9	5.7116	38.2	20.0168	13.1	52.4	55	42865.5	37556.5	80422
University of Worcester	History	20	4	30	6	5	20	20	30019.6	11257.4	41277
The University of York	History	35.6	49.128	47	64.86	34.5	138	131	368703	121693	490396
The University of Birmingham	Classics	32.9	26.32	40.8	32.64	20	80	76	197531	61240.5	258771
University of Bristol	Classics	32	19.2	40	24	15	60	50	144095	45029.8	189125
University of Cambridge	Classics	38.8	59.752	43.9	67.606	38.5	154	139	448436	126845	575281
University of Durham	Classics	35.3	20.0504	43.1	24.4808	14.2	56.8	51	150477	45931.8	196409
University of Exeter	Classics	22.1	16.796	44.1	33.516	19	76	68	126053	62883.9	188937
The University of Kent	Classics	16.7	8.2832	39.6	19.6416	12.4	49.6	48	62164.8	36852.2	99017
The University of Southampton	Philosophy	25.7	12.336	57.2	27.456	12	48	35	92581	51514	144095
St Mary's University, Twickenham	Philosophy	0	0	6.7	1.2864	4.8	19.2	15	0	2414	2414
University of Sussex	Philosophy	33.3	13.986	39.4	16.548	10.5	42	33	104964	31047.9	136012
The University of Warwick	Philosophy	37.8	28.728	55.4	42.104	19	76	74	215603	78997.3	294600
University of the West of England, Bristol	Philosophy	5	1.2	35	8.4	6	24	20	9005.82	15760.2	24766
The University of York	Philosophy	17.2	12.5904	54.7	40.0404	18.3	73.2	64	94490.5	75125.5	169616
The University of Birmingham	Theology and Religious Studies	52.9	19.044	14.7	5.292	9	36	34	142924	9929.03	152853
University of Bristol	Theology and Religious Studies	28.1	9.6664	37.5	12.9	8.6	34.4	32	72545.6	24203.4	96749
University of Cambridge	Theology and Religious Studies	20.4	19.9104	49.5	48.312	24.4	97.6	93	149427	90645	240072
Canterbury Christ Church University	Theology and Religious Studies	9.1	2.184	45.4	10.896	6	24	22	16390.7	20443.3	36834
University of Chester	Theology and Religious Studies	12.5	5.55	27.1	12.0324	11.1	44.4	48	41652.4	22575.6	64228
University of Durham	Theology and Religious Studies	34.8	34.5216	42.4	42.0608	24.8	99.2	92	259083	78916.1	337999
Anglia Ruskin University	Art and Design: History, Practice and Theory	5.7	3.1692	43.4	24.1304	13.9	55.6	53	30920.2	58856.8	89777
The Arts University Bournemouth	Art and Design: History, Practice and Theory	11.5	5.566	40.4	19.5536	12.1	48.4	51	54304.5	47693.5	101998
University of the Arts, London	Art and Design: History, Practice and Theory	26.5	116.282	49.5	217.206	109.7	438.8	433	1.1345e+06	529790	1664289
Bath Spa University	Art and Design: History, Practice and Theory	18.4	10.4291	40.8	23.1254	14.17	56.68	76	101751	56405.6	158157
Birkbeck College	Art and Design: History, Practice and Theory	12.8	11.1565	42.3	36.8687	21.79	87.16	78	108847	89926.6	198774
The University of Birmingham	Art and Design: History, Practice and Theory	33.3	8.2584	41.7	10.3416	6.2	24.8	24	80572.7	25224.3	105797
The University of West London	Music, Drama, Dance and Performing Arts	10	1.8	30	5.4	4.5	18	20	17561.7	13171.3	30733
University of Winchester	Music, Drama, Dance and Performing Arts	13.2	6.5472	30.2	14.9792	12.4	49.6	53	63877.2	36535.8	100413
University of Worcester	Music, Drama, Dance and Performing Arts	0	0	41.7	7.3392	4.4	17.6	12	0	17901	17901
The University of York A	Music, Drama, Dance and Performing Arts	28.8	14.976	42.4	22.048	13	52	52	146112	53777.5	199890
The University of York B	Music, Drama, Dance and Performing Arts	15.2	8.816	65.2	37.816	14.5	58	46	86012.7	92237.3	178250
York St John University	Music, Drama, Dance and Performing Arts	7.9	3.2232	23.7	9.6696	10.2	40.8	38	31446.9	23585.1	55032
Anglia Ruskin University	Communication, Cultural and Media Studies, Library and Information Management	18.2	6.3336	51.5	17.922	8.7	34.8	33	47533.2	33625.8	81159
Bath Spa University	Communication, Cultural and Media Studies, Library and Information Management	19.4	5.7424	38.7	11.4552	7.4	29.6	31	43096.4	21492.6	64589
University of Bedfordshire	Communication, Cultural and Media Studies, Library and Information Management	14.3	6.578	38.1	17.526	11.5	46	42	49367.9	32883.1	82251
Birmingham City University	Communication, Cultural and Media Studies, Library and Information Management	13.3	5.96372	40	17.936	11.21	44.84	30	44757.6	33652.4	78410
The University of Bolton	Communication, Cultural and Media Studies, Library and Information Management	2.9	0.9048	20.6	6.4272	7.8	31.2	34	6790.32	12058.7	18849
Bournemouth University	Communication, Cultural and Media Studies, Library and Information Management	22.4	22.2208	47	46.624	24.8	99.2	85	166766	87477.8	254244

## Sheet: Sheet2
Average submissions	Av Cat A%	Av Cat A submissions
75.08	96.3303	72.3248
86.71	92.6012	80.2945
77.89	91.4498	71.2303
77.8	94.716	73.689
63.09	95.4995	60.2506
54.35	92.1973	50.1092
47.33	93.2191	44.1206
52.55	91.7763	48.2285
92.85	94.7368	87.9632
120.83	92.1761	111.376
82.46	94.4558	77.8882
77.98	96.5225	75.2682
77.16	92.511	71.3815
90.68	92.1412	83.5537
80.6	93.1234	75.0575
72.71	89.7776	65.2773
111.29	93.0366	103.54
75.66	79.1131	59.857
50.72	86.6157	43.9315
84.02	92.0744	77.3609
54.09	93.6518	50.6562
81.36	94.3662	76.7763
432.41	90.9586	393.314
152.53	89.4314	136.41
110.19	91.116	100.401
195.63	95.2322	186.303
135.17	94.7271	128.043
140.27	95.8465	134.444
166.16	96.6443	160.584
116.66	92.6844	108.126
126.97	96.9918	123.151
157.21	96.1147	151.102
131.98	96.2464	127.026
86.12	94.7195	81.5724
108.86	96.2101	104.734
98.85	93.5191	92.4437

## Sheet: Sheet3
Units of Assessment	3* £	4*££££	% of 4*	% of 3*	Average submissions	Average CatA staff submitted	Av ECR submitted	Av Total Staff submitted(CatA+CatC)	Av Cat A%	Av FTE (ex ECR)	Av no of 4*	Av no of 3*	Av Income from 4*	Av Income from 3*	Total income
Area Studies	1876	7505	23.6	39.7	75.08	21	4.26	21.8	96.3303	16.74	17.7189	29.8068	132980	55917.5	188898
Modern Languages and Linguistics	1876	7505	24.8	42.3	86.71	23.78	4.5	25.68	92.6012	19.28	21.5041	36.6783	161388	68808.5	230197
English Language and Literature	1876	7505	28.6	41.7	77.89	22.14	5.23	24.21	91.4498	16.91	22.2765	32.4801	167185	60932.7	228118
History	1876	7505	27.8	42.7	77.8	21.51	4.09	22.71	94.716	17.42	21.6284	33.2206	162321	62321.8	224643
Classics	1876	7505	29.4	41	63.09	17.4	2.72	18.22	95.4995	14.68	18.5485	25.8669	139206	48526.3	187732
Philosophy	1876	7505	26.3	42.8	54.35	14.77	3.55	16.02	92.1973	11.22	14.2941	23.2618	107277	43639.1	150916
Theology and Religious Studies	1876	7505	23.7	38.4	47.33	12.51	1.81	13.42	93.2191	10.7	11.2172	18.1747	84185.2	34095.8	118281
Communication, Cultural and media Studies/Library and Information management	1876	7505	23.4	39.3	52.55	13.95	2.52	15.2	91.7763	11.43	12.2967	20.6521	92286.7	38743.4	131030
Economics and Econometrics	2003	8013	27.7	48.9	92.85	27	7.46	28.5	94.7368	19.54	25.7194	45.4036	206090	90943.5	297033
Business and Management Studies	2003	8013	20.5	42.8	120.83	32.87	7.23	35.66	92.1761	25.64	24.7701	51.7152	198483	103586	302069
Law	2003	8013	20.1	47.1	82.46	23.17	4.64	24.53	94.4558	18.53	16.5745	38.8387	132811	77793.8	210605
Politics and International Studies	2003	8013	20.9	40.1	77.98	22.76	5.67	23.58	96.5225	17.09	16.2978	31.27	130594	62633.8	193228
Social Work and Social Policy	2003	8013	19.4	44.3	77.16	21	3.87	22.7	92.511	17.13	14.969	34.1819	119947	68466.3	188413
Sociology	2003	8013	19.7	47.9	90.68	24.27	4.72	26.34	92.1412	19.55	17.864	43.4357	143144	87001.7	230146
Anthropology and Development Studies	2003	8013	19.1	39.3	80.6	22.48	4.56	24.14	93.1234	17.92	15.3946	31.6758	123357	63446.6	186804
Education	2003	8013	21.7	39.9	72.71	18.97	2.94	21.13	89.7776	16.03	15.7781	29.0113	126430	58109.6	184539
Psychology, Psychiatry and Neuroscience	2273	9093	25.9	45.8	111.29	30.73	7.23	33.03	93.0366	23.5	28.8241	50.9708	262098	115857	377954
Art and Design: History, Practice and Theory	2439	9756	18.5	42.6	75.66	19.09	3.58	24.13	79.1131	15.51	13.9971	32.2312	136556	78611.8	215168
Music, Drama, Dance and Performing Arts	2439	9756	25	37.1	50.72	13.59	3.33	15.69	86.6157	10.26	12.68	18.8171	123706	45895	169601
Architecture, Built Environment and Planning	2604	10417	22.7	40.7	84.02	22.77	4.66	24.73	92.0744	18.11	19.0725	34.1961	198679	89046.7	287725
Sport and Exercise Sciences, Leisure and Tourism	2604	10417	19.5	42.2	54.09	15.49	4.35	16.54	93.6518	11.14	10.5476	22.826	109874	59438.9	169313
Geography, Environmental Studies and Archaeology	2831	11326	22.1	42.1	81.36	22.78	4.93	24.14	94.3662	17.85	17.9806	34.2526	203648	96969	300617
Clinical Medicine	3280	13123	23.1	53.5	432.41	115.19	21.41	126.64	90.9586	93.78	99.8867	231.339	1.31081e+06	758793	2.06961e+06
Public Health, Health Services and Primary Care	3280	13123	22.6	48.6	152.53	42.31	9.06	47.31	89.4314	33.25	34.4718	74.1296	452373	243145	695518
Allied Health Professions, Dentistry, Nursing and Pharmacy	3280	13123	21.4	55.7	110.19	29.23	5.4	32.08	91.116	23.83	23.5807	61.3758	309449	201313	510762
Biological Sciences	3280	13123	29.3	48.9	195.63	53.93	12.56	56.63	95.2322	41.37	57.3196	95.6631	752205	313775	1.06598e+06
Agriculture, Veterinary and Food Science	3280	13123	18.2	50.7	135.17	35.93	6	37.93	94.7271	29.93	24.6009	68.5312	322838	224782	547620
General engineering	3659	14639	17.2	65.8	140.27	39.46	9.46	41.17	95.8465	30	24.1264	92.2977	353187	337717	690904
Aeronautical, Mechanical, Chemical and Manufacturing Engineering	3659	14639	18	60.4	166.16	46.08	9.92	47.68	96.6443	36.16	29.9088	100.361	437835	367220	805055
Earth Systems and Environmental Sciences	3659	14639	18.2	60.7	116.66	30.66	6.33	33.08	92.6844	24.33	21.2321	70.8126	310817	259103	569920
Chemistry	3659	14639	22.1	69.4	126.97	33.21	5.56	34.24	96.9918	27.65	28.0604	88.1172	410776	322421	733197
Physics	3659	14639	21.3	66.6	157.21	41.56	7.36	43.24	96.1147	34.2	33.4857	104.702	490198	383104	873302
Mathematical Sciences	3659	14639	22.7	59.7	131.98	36.41	7.88	37.83	96.2464	28.53	29.9595	78.7921	438577	288300	726877
Computer Science and Informatics	3659	14639	22.1	47.1	86.12	22.96	5.11	24.24	94.7195	17.85	19.0325	40.5625	278617	148418	427035
Electrical and Electronic Engineering, Metallurgy and Materials	3659	14639	19.7	67.7	108.86	28.94	4.81	30.08	96.2101	24.13	21.4454	73.6982	313940	269662	583601
Civil and Construction Engineering	3659	14639	18.1	58	98.85	27.85	7.14	29.78	93.5191	20.71	17.8919	57.333	261919	209781	471700

## Sheet: Av Submission characteristics
Units of Assessment	3* £	4*££££	Average submissions	% of 4*	% of 3*	Av no of 4*	Av no of 3*	Average CatA staff submitted	Av submision per staff	4* : CatA Staff	3* : CatA Staff
Area Studies	1876	7505	75.08	23.6	39.7	17.7189	29.8068	21	3.57524	0.843756	1.41937
Modern Languages and Linguistics	1876	7505	86.71	24.8	42.3	21.5041	36.6783	23.78	3.64634	0.904293	1.5424
English Language and Literature	1876	7505	77.89	28.6	41.7	22.2765	32.4801	22.14	3.51807	1.00617	1.46703
History	1876	7505	77.8	27.8	42.7	21.6284	33.2206	21.51	3.61692	1.0055	1.54443
Classics	1876	7505	63.09	29.4	41	18.5485	25.8669	17.4	3.62586	1.066	1.4866
Philosophy	1876	7505	54.35	26.3	42.8	14.2941	23.2618	14.77	3.67976	0.967776	1.57494
Theology and Religious Studies	1876	7505	47.33	23.7	38.4	11.2172	18.1747	12.51	3.78337	0.896659	1.45282
Communication, Cultural and media Studies/Library and Information management	1876	7505	52.55	23.4	39.3	12.2967	20.6521	13.95	3.76703	0.881484	1.48044
Economics and Econometrics	2003	8013	92.85	27.7	48.9	25.7194	45.4036	27	3.43889	0.952572	1.68162
Business and Management Studies	2003	8013	120.83	20.5	42.8	24.7701	51.7152	32.87	3.676	0.753579	1.57333
Law	2003	8013	82.46	20.1	47.1	16.5745	38.8387	23.17	3.55891	0.715341	1.67625
Politics and International Studies	2003	8013	77.98	20.9	40.1	16.2978	31.27	22.76	3.42619	0.716073	1.3739
Social Work and Social Policy	2003	8013	77.16	19.4	44.3	14.969	34.1819	21	3.67429	0.712811	1.62771
Sociology	2003	8013	90.68	19.7	47.9	17.864	43.4357	24.27	3.7363	0.736051	1.78969
Anthropology and Development Studies	2003	8013	80.6	19.1	39.3	15.3946	31.6758	22.48	3.58541	0.684813	1.40907
Education	2003	8013	72.71	21.7	39.9	15.7781	29.0113	18.97	3.83289	0.831738	1.52932
Psychology, Psychiatry and Neuroscience	2273	9093	111.29	25.9	45.8	28.8241	50.9708	30.73	3.62154	0.937979	1.65867
Art and Design: History, Practice and Theory	2439	9756	75.66	18.5	42.6	13.9971	32.2312	19.09	3.96333	0.733216	1.68838
Music, Drama, Dance and Performing Arts	2439	9756	50.72	25	37.1	12.68	18.8171	13.59	3.73216	0.933039	1.38463
Architecture, Built Environment and Planning	2604	10417	84.02	22.7	40.7	19.0725	34.1961	22.77	3.68994	0.837617	1.50181
Sport and Exercise Sciences, Leisure and Tourism	2604	10417	54.09	19.5	42.2	10.5476	22.826	15.49	3.49193	0.680926	1.47359
Geography, Environmental Studies and Archaeology	2831	11326	81.36	22.1	42.1	17.9806	34.2526	22.78	3.57155	0.789313	1.50362
Clinical Medicine	3280	13123	432.41	23.1	53.5	99.8867	231.339	115.19	3.75388	0.867147	2.00833
Public Health, Health Services and Primary Care	3280	13123	152.53	22.6	48.6	34.4718	74.1296	42.31	3.60506	0.814743	1.75206
Allied Health Professions, Dentistry, Nursing and Pharmacy	3280	13123	110.19	21.4	55.7	23.5807	61.3758	29.23	3.76976	0.806728	2.09975
Biological Sciences	3280	13123	195.63	29.3	48.9	57.3196	95.6631	53.93	3.62748	1.06285	1.77384
Agriculture, Veterinary and Food Science	3280	13123	135.17	18.2	50.7	24.6009	68.5312	35.93	3.76204	0.684691	1.90735
General engineering	3659	14639	140.27	17.2	65.8	24.1264	92.2977	39.46	3.55474	0.611415	2.33902
Aeronautical, Mechanical, Chemical and Manufacturing Engineering	3659	14639	166.16	18	60.4	29.9088	100.361	46.08	3.6059	0.649062	2.17797
Earth Systems and Environmental Sciences	3659	14639	116.66	18.2	60.7	21.2321	70.8126	30.66	3.80496	0.692502	2.30961
Chemistry	3659	14639	126.97	22.1	69.4	28.0604	88.1172	33.21	3.82325	0.844937	2.65333
Physics	3659	14639	157.21	21.3	66.6	33.4857	104.702	41.56	3.78272	0.80572	2.51929
Mathematical Sciences	3659	14639	131.98	22.7	59.7	29.9595	78.7921	36.41	3.62483	0.822836	2.16402
Computer Science and Informatics	3659	14639	86.12	22.1	47.1	19.0325	40.5625	22.96	3.75087	0.828943	1.76666
Electrical and Electronic Engineering, Metallurgy and Materials	3659	14639	108.86	19.7	67.7	21.4454	73.6982	28.94	3.76158	0.74103	2.54659
Civil and Construction Engineering	3659	14639	98.85	18.1	58	17.8919	57.333	27.85	3.54937	0.642436	2.05864

## Sheet: Return of Investment
Ave CatA staff	Av 4* pubs	Av 3* pubs	Av £ 4*	Av £ 3*	Total ££	UoA	% of investment secured	Investment spent considering UK academic average salary to be £48460
5	4.2	7.1	31521	13319.6	44840.6	Area Studies	18.5062	242300
10	8.4	14.2	63042	26639.2	89681.2	Area Studies	18.5062	484600
15	12.6	21.3	94563	39958.8	134522	Area Studies	18.5062	726900
20	16.8	28.4	126084	53278.4	179362	Area Studies	18.5062	969200
25	21	35.5	157605	66598	224203	Area Studies	18.5062	1211500
30	25.2	42.6	189126	79917.6	269044	Area Studies	18.5062	1453800
35	29.4	49.7	220647	93237.2	313884	Area Studies	18.5062	1696100
40	33.6	56.8	252168	106557	358725	Area Studies	18.5062	1938400
45	37.8	63.9	283689	119876	403565	Area Studies	18.5062	2180700
50	42	71	315210	133196	448406	Area Studies	18.5062	2423000
55	46.2	78.1	346731	146516	493247	Area Studies	18.5062	2665300
60	50.4	85.2	378252	159835	538087	Area Studies	18.5062	2907600
65	54.6	92.3	409773	173155	582928	Area Studies	18.5062	3149900
70	58.8	99.4	441294	186474	627768	Area Studies	18.5062	3392200
75	63	106.5	472815	199794	672609	Area Studies	18.5062	3634500
80	67.2	113.6	504336	213114	717450	Area Studies	18.5062	3876800
85	71.4	120.7	535857	226433	762290	Area Studies	18.5062	4119100
90	75.6	127.8	567378	239753	807131	Area Studies	18.5062	4361400
95	79.8	134.9	598899	253072	851971	Area Studies	18.5062	4603700
100	84	142	630420	266392	896812	Area Studies	18.5062	4846000
105	88.2	149.1	661941	279712	941653	Area Studies	18.5062	5088300
110	92.4	156.2	693462	293031	986493	Area Studies	18.5062	5330600
115	96.6	163.3	724983	306351	1.03133e+06	Area Studies	18.5062	5572900
120	100.8	170.4	756504	319670	1.07617e+06	Area Studies	18.5062	5815200
5	4.5	7.7	33772.5	14445.2	48217.7	Modern Languages and Linguistics	19.9	242300
10	9	15.4	67545	28890.4	96435.4	Modern Languages and Linguistics	19.9	484600
15	13.5	23.1	101318	43335.6	144653	Modern Languages and Linguistics	19.9	726900
20	18	30.8	135090	57780.8	192871	Modern Languages and Linguistics	19.9	969200
25	22.5	38.5	168862	72226	241088	Modern Languages and Linguistics	19.9	1211500
30	27	46.2	202635	86671.2	289306	Modern Languages and Linguistics	19.9	1453800
35	31.5	53.9	236408	101116	337524	Modern Languages and Linguistics	19.9	1696100
40	36	61.6	270180	115562	385742	Modern Languages and Linguistics	19.9	1938400
45	40.5	69.3	303952	130007	433959	Modern Languages and Linguistics	19.9	2180700
50	45	77	337725	144452	482177	Modern Languages and Linguistics	19.9	2423000
55	49.5	84.7	371498	158897	530395	Modern Languages and Linguistics	19.9	2665300
60	54	92.4	405270	173342	578612	Modern Languages and Linguistics	19.9	2907600
65	58.5	100.1	439042	187788	626830	Modern Languages and Linguistics	19.9	3149900
70	63	107.8	472815	202233	675048	Modern Languages and Linguistics	19.9	3392200
75	67.5	115.5	506588	216678	723266	Modern Languages and Linguistics	19.9	3634500
80	72	123.2	540360	231123	771483	Modern Languages and Linguistics	19.9	3876800
85	76.5	130.9	574132	245568	819701	Modern Languages and Linguistics	19.9	4119100
90	81	138.6	607905	260014	867919	Modern Languages and Linguistics	19.9	4361400
95	85.5	146.3	641678	274459	916136	Modern Languages and Linguistics	19.9	4603700
100	90	154	675450	288904	964354	Modern Languages and Linguistics	19.9	4846000
105	94.5	161.7	709222	303349	1.01257e+06	Modern Languages and Linguistics	19.9	5088300
110	99	169.4	742995	317794	1.06079e+06	Modern Languages and Linguistics	19.9	5330600
115	103.5	177.1	776768	332240	1.10901e+06	Modern Languages and Linguistics	19.9	5572900
120	108	184.8	810540	346685	1.15722e+06	Modern Languages and Linguistics	19.9	5815200
5	5.05	7.35	37900.2	13788.6	51688.8	English Language and Literature	21.3326	242300
10	10.1	14.7	75800.5	27577.2	103378	English Language and Literature	21.3326	484600
15	15.15	22.05	113701	41365.8	155067	English Language and Literature	21.3326	726900
20	20.2	29.4	151601	55154.4	206755	English Language and Literature	21.3326	969200
25	25.25	36.75	189501	68943	258444	English Language and Literature	21.3326	1211500
30	30.3	44.1	227402	82731.6	310133	English Language and Literature	21.3326	1453800
35	35.35	51.45	265302	96520.2	361822	English Language and Literature	21.3326	1696100
40	40.4	58.8	303202	110309	413511	English Language and Literature	21.3326	1938400
45	45.45	66.15	341102	124097	465200	English Language and Literature	21.3326	2180700
50	50.5	73.5	379002	137886	516888	English Language and Literature	21.3326	2423000
55	55.55	80.85	416903	151675	568577	English Language and Literature	21.3326	2665300
60	60.6	88.2	454803	165463	620266	English Language and Literature	21.3326	2907600
65	65.65	95.55	492703	179252	671955	English Language and Literature	21.3326	3149900
70	70.7	102.9	530604	193040	723644	English Language and Literature	21.3326	3392200
75	75.75	110.25	568504	206829	775333	English Language and Literature	21.3326	3634500
80	80.8	117.6	606404	220618	827022	English Language and Literature	21.3326	3876800
85	85.85	124.95	644304	234406	878710	English Language and Literature	21.3326	4119100
90	90.9	132.3	682204	248195	930399	English Language and Literature	21.3326	4361400
95	95.95	139.65	720105	261983	982088	English Language and Literature	21.3326	4603700
100	101	147	758005	275772	1033777	English Language and Literature	21.3326	4846000
105	106.05	154.35	795905	289561	1.08547e+06	English Language and Literature	21.3326	5088300
110	111.1	161.7	833806	303349	1.13715e+06	English Language and Literature	21.3326	5330600
115	116.15	169.05	871706	317138	1.18884e+06	English Language and Literature	21.3326	5572900
120	121.2	176.4	909606	330926	1.24053e+06	English Language and Literature	21.3326	5815200
5	5.05	7.7	37900.2	14445.2	52345.4	History	21.6036	242300
10	10.1	15.4	75800.5	28890.4	104691	History	21.6036	484600
15	15.15	23.1	113701	43335.6	157036	History	21.6036	726900
20	20.2	30.8	151601	57780.8	209382	History	21.6036	969200
25	25.25	38.5	189501	72226	261727	History	21.6036	1211500
30	30.3	46.2	227402	86671.2	314073	History	21.6036	1453800
35	35.35	53.9	265302	101116	366418	History	21.6036	1696100
40	40.4	61.6	303202	115562	418764	History	21.6036	1938400
45	45.45	69.3	341102	130007	471109	History	21.6036	2180700
50	50.5	77	379002	144452	523454	History	21.6036	2423000
55	55.55	84.7	416903	158897	575800	History	21.6036	2665300
60	60.6	92.4	454803	173342	628145	History	21.6036	2907600
65	65.65	100.1	492703	187788	680491	History	21.6036	3149900
70	70.7	107.8	530604	202233	732836	History	21.6036	3392200
75	75.75	115.5	568504	216678	785182	History	21.6036	3634500
80	80.8	123.2	606404	231123	837527	History	21.6036	3876800
85	85.85	130.9	644304	245568	889873	History	21.6036	4119100
90	90.9	138.6	682204	260014	942218	History	21.6036	4361400
95	95.95	146.3	720105	274459	994564	History	21.6036	4603700
100	101	154	758005	288904	1046909	History	21.6036	4846000
105	106.05	161.7	795905	303349	1.09925e+06	History	21.6036	5088300
110	111.1	169.4	833806	317794	1.1516e+06	History	21.6036	5330600
115	116.15	177.1	871706	332240	1.20395e+06	History	21.6036	5572900
120	121.2	184.8	909606	346685	1.25629e+06	History	21.6036	5815200
5	5.35	7.45	40151.8	13976.2	54128	Classics	22.3392	242300
10	10.7	14.9	80303.5	27952.4	108256	Classics	22.3392	484600
15	16.05	22.35	120455	41928.6	162384	Classics	22.3392	726900
20	21.4	29.8	160607	55904.8	216512	Classics	22.3392	969200
25	26.75	37.25	200759	69881	270640	Classics	22.3392	1211500
30	32.1	44.7	240910	83857.2	324768	Classics	22.3392	1453800
35	37.45	52.15	281062	97833.4	378896	Classics	22.3392	1696100
40	42.8	59.6	321214	111810	433024	Classics	22.3392	1938400
45	48.15	67.05	361366	125786	487152	Classics	22.3392	2180700
50	53.5	74.5	401518	139762	541280	Classics	22.3392	2423000
55	58.85	81.95	441669	153738	595407	Classics	22.3392	2665300
60	64.2	89.4	481821	167714	649535	Classics	22.3392	2907600
65	69.55	96.85	521973	181691	703663	Classics	22.3392	3149900
70	74.9	104.3	562124	195667	757791	Classics	22.3392	3392200
75	80.25	111.75	602276	209643	811919	Classics	22.3392	3634500
80	85.6	119.2	642428	223619	866047	Classics	22.3392	3876800
85	90.95	126.65	682580	237595	920175	Classics	22.3392	4119100
90	96.3	134.1	722732	251572	974303	Classics	22.3392	4361400
95	101.65	141.55	762883	265548	1.02843e+06	Classics	22.3392	4603700
100	107	149	803035	279524	1082559	Classics	22.3392	4846000
105	112.35	156.45	843187	293500	1.13669e+06	Classics	22.3392	5088300
110	117.7	163.9	883338	307476	1.19081e+06	Classics	22.3392	5330600
115	123.05	171.35	923490	321453	1.24494e+06	Classics	22.3392	5572900
120	128.4	178.8	963642	335429	1.29907e+06	Classics	22.3392	5815200
5	4.85	7.85	36399.2	14726.6	51125.8	Philosophy	21.1002	242300
10	9.7	15.7	72798.5	29453.2	102252	Philosophy	21.1002	484600
15	14.55	23.55	109198	44179.8	153378	Philosophy	21.1002	726900
20	19.4	31.4	145597	58906.4	204503	Philosophy	21.1002	969200
25	24.25	39.25	181996	73633	255629	Philosophy	21.1002	1211500
30	29.1	47.1	218395	88359.6	306755	Philosophy	21.1002	1453800
35	33.95	54.95	254795	103086	357881	Philosophy	21.1002	1696100
40	38.8	62.8	291194	117813	409007	Philosophy	21.1002	1938400
45	43.65	70.65	327593	132539	460133	Philosophy	21.1002	2180700
50	48.5	78.5	363992	147266	511258	Philosophy	21.1002	2423000
55	53.35	86.35	400392	161993	562384	Philosophy	21.1002	2665300
60	58.2	94.2	436791	176719	613510	Philosophy	21.1002	2907600
65	63.05	102.05	473190	191446	664636	Philosophy	21.1002	3149900
70	67.9	109.9	509589	206172	715762	Philosophy	21.1002	3392200
75	72.75	117.75	545989	220899	766888	Philosophy	21.1002	3634500
80	77.6	125.6	582388	235626	818014	Philosophy	21.1002	3876800
85	82.45	133.45	618787	250352	869139	Philosophy	21.1002	4119100
90	87.3	141.3	655186	265079	920265	Philosophy	21.1002	4361400
95	92.15	149.15	691586	279805	971391	Philosophy	21.1002	4603700
100	97	157	727985	294532	1022517	Philosophy	21.1002	4846000
105	101.85	164.85	764384	309259	1.07364e+06	Philosophy	21.1002	5088300
110	106.7	172.7	800784	323985	1.12477e+06	Philosophy	21.1002	5330600
115	111.55	180.55	837183	338712	1.17589e+06	Philosophy	21.1002	5572900
120	116.4	188.4	873582	353438	1.22702e+06	Philosophy	21.1002	5815200
5	4.5	7.25	33772.5	13601	47373.5	Theology and Religious Studies	19.5516	242300
10	9	14.5	67545	27202	94747	Theology and Religious Studies	19.5516	484600
15	13.5	21.75	101318	40803	142120	Theology and Religious Studies	19.5516	726900
20	18	29	135090	54404	189494	Theology and Religious Studies	19.5516	969200
25	22.5	36.25	168862	68005	236868	Theology and Religious Studies	19.5516	1211500
30	27	43.5	202635	81606	284241	Theology and Religious Studies	19.5516	1453800
35	31.5	50.75	236408	95207	331614	Theology and Religious Studies	19.5516	1696100
40	36	58	270180	108808	378988	Theology and Religious Studies	19.5516	1938400
45	40.5	65.25	303952	122409	426362	Theology and Religious Studies	19.5516	2180700
50	45	72.5	337725	136010	473735	Theology and Religious Studies	19.5516	2423000
55	49.5	79.75	371498	149611	521108	Theology and Religious Studies	19.5516	2665300
60	54	87	405270	163212	568482	Theology and Religious Studies	19.5516	2907600
65	58.5	94.25	439042	176813	615856	Theology and Religious Studies	19.5516	3149900
70	63	101.5	472815	190414	663229	Theology and Religious Studies	19.5516	3392200
75	67.5	108.75	506588	204015	710602	Theology and Religious Studies	19.5516	3634500
80	72	116	540360	217616	757976	Theology and Religious Studies	19.5516	3876800
85	76.5	123.25	574132	231217	805350	Theology and Religious Studies	19.5516	4119100
90	81	130.5	607905	244818	852723	Theology and Religious Studies	19.5516	4361400
95	85.5	137.75	641678	258419	900096	Theology and Religious Studies	19.5516	4603700
100	90	145	675450	272020	947470	Theology and Religious Studies	19.5516	4846000
105	94.5	152.25	709222	285621	994844	Theology and Religious Studies	19.5516	5088300
110	99	159.5	742995	299222	1042217	Theology and Religious Studies	19.5516	5330600
115	103.5	166.75	776768	312823	1.08959e+06	Theology and Religious Studies	19.5516	5572900
120	108	174	810540	326424	1136964	Theology and Religious Studies	19.5516	5815200
5	4.4	7.4	33022	13882.4	46904.4	Communication, Cultural and media Studies/Library and Information management	19.358	242300
10	8.8	14.8	66044	27764.8	93808.8	Communication, Cultural and media Studies/Library and Information management	19.358	484600
15	13.2	22.2	99066	41647.2	140713	Communication, Cultural and media Studies/Library and Information management	19.358	726900
20	17.6	29.6	132088	55529.6	187618	Communication, Cultural and media Studies/Library and Information management	19.358	969200
25	22	37	165110	69412	234522	Communication, Cultural and media Studies/Library and Information management	19.358	1211500
30	26.4	44.4	198132	83294.4	281426	Communication, Cultural and media Studies/Library and Information management	19.358	1453800
35	30.8	51.8	231154	97176.8	328331	Communication, Cultural and media Studies/Library and Information management	19.358	1696100
40	35.2	59.2	264176	111059	375235	Communication, Cultural and media Studies/Library and Information management	19.358	1938400
45	39.6	66.6	297198	124942	422140	Communication, Cultural and media Studies/Library and Information management	19.358	2180700
50	44	74	330220	138824	469044	Communication, Cultural and media Studies/Library and Information management	19.358	2423000
55	48.4	81.4	363242	152706	515948	Communication, Cultural and media Studies/Library and Information management	19.358	2665300
60	52.8	88.8	396264	166589	562853	Communication, Cultural and media Studies/Library and Information management	19.358	2907600
65	57.2	96.2	429286	180471	609757	Communication, Cultural and media Studies/Library and Information management	19.358	3149900
70	61.6	103.6	462308	194354	656662	Communication, Cultural and media Studies/Library and Information management	19.358	3392200
75	66	111	495330	208236	703566	Communication, Cultural and media Studies/Library and Information management	19.358	3634500
80	70.4	118.4	528352	222118	750470	Communication, Cultural and media Studies/Library and Information management	19.358	3876800
85	74.8	125.8	561374	236001	797375	Communication, Cultural and media Studies/Library and Information management	19.358	4119100
90	79.2	133.2	594396	249883	844279	Communication, Cultural and media Studies/Library and Information management	19.358	4361400
95	83.6	140.6	627418	263766	891184	Communication, Cultural and media Studies/Library and Information management	19.358	4603700
100	88	148	660440	277648	938088	Communication, Cultural and media Studies/Library and Information management	19.358	4846000
105	92.4	155.4	693462	291530	984992	Communication, Cultural and media Studies/Library and Information management	19.358	5088300
110	96.8	162.8	726484	305413	1.0319e+06	Communication, Cultural and media Studies/Library and Information management	19.358	5330600
115	101.2	170.2	759506	319295	1.0788e+06	Communication, Cultural and media Studies/Library and Information management	19.358	5572900
120	105.6	177.6	792528	333178	1.12571e+06	Communication, Cultural and media Studies/Library and Information management	19.358	5815200
5	4.75	8.4	38061.8	16825.2	54886.9	Economics and Econometrics	22.6525	242300
10	9.5	16.8	76123.5	33650.4	109774	Economics and Econometrics	22.6525	484600
15	14.25	25.2	114185	50475.6	164661	Economics and Econometrics	22.6525	726900
20	19	33.6	152247	67300.8	219548	Economics and Econometrics	22.6525	969200
25	23.75	42	190309	84126	274435	Economics and Econometrics	22.6525	1211500
30	28.5	50.4	228370	100951	329322	Economics and Econometrics	22.6525	1453800
35	33.25	58.8	266432	117776	384209	Economics and Econometrics	22.6525	1696100
40	38	67.2	304494	134602	439096	Economics and Econometrics	22.6525	1938400
45	42.75	75.6	342556	151427	493983	Economics and Econometrics	22.6525	2180700
50	47.5	84	380618	168252	548870	Economics and Econometrics	22.6525	2423000
55	52.25	92.4	418679	185077	603756	Economics and Econometrics	22.6525	2665300
60	57	100.8	456741	201902	658643	Economics and Econometrics	22.6525	2907600
65	61.75	109.2	494803	218728	713530	Economics and Econometrics	22.6525	3149900
70	66.5	117.6	532864	235553	768417	Economics and Econometrics	22.6525	3392200
75	71.25	126	570926	252378	823304	Economics and Econometrics	22.6525	3634500
80	76	134.4	608988	269203	878191	Economics and Econometrics	22.6525	3876800
85	80.75	142.8	647050	286028	933078	Economics and Econometrics	22.6525	4119100
90	85.5	151.2	685112	302854	987965	Economics and Econometrics	22.6525	4361400
95	90.25	159.6	723173	319679	1.04285e+06	Economics and Econometrics	22.6525	4603700
100	95	168	761235	336504	1097739	Economics and Econometrics	22.6525	4846000
105	99.75	176.4	799297	353329	1.15263e+06	Economics and Econometrics	22.6525	5088300
110	104.5	184.8	837358	370154	1.20751e+06	Economics and Econometrics	22.6525	5330600
115	109.25	193.2	875420	386980	1.2624e+06	Economics and Econometrics	22.6525	5572900
120	114	201.6	913482	403805	1.31729e+06	Economics and Econometrics	22.6525	5815200
5	3.75	7.85	30048.8	15723.6	45772.3	Business and Management Studies	18.8908	242300
10	7.5	15.7	60097.5	31447.1	91544.6	Business and Management Studies	18.8908	484600
15	11.25	23.55	90146.2	47170.7	137317	Business and Management Studies	18.8908	726900
20	15	31.4	120195	62894.2	183089	Business and Management Studies	18.8908	969200
25	18.75	39.25	150244	78617.8	228862	Business and Management Studies	18.8908	1211500
30	22.5	47.1	180292	94341.3	274634	Business and Management Studies	18.8908	1453800
35	26.25	54.95	210341	110065	320406	Business and Management Studies	18.8908	1696100
40	30	62.8	240390	125788	366178	Business and Management Studies	18.8908	1938400
45	33.75	70.65	270439	141512	411951	Business and Management Studies	18.8908	2180700
50	37.5	78.5	300488	157236	457723	Business and Management Studies	18.8908	2423000
55	41.25	86.35	330536	172959	503495	Business and Management Studies	18.8908	2665300
60	45	94.2	360585	188683	549268	Business and Management Studies	18.8908	2907600
65	48.75	102.05	390634	204406	595040	Business and Management Studies	18.8908	3149900
70	52.5	109.9	420682	220130	640812	Business and Management Studies	18.8908	3392200
75	56.25	117.75	450731	235853	686584	Business and Management Studies	18.8908	3634500
80	60	125.6	480780	251577	732357	Business and Management Studies	18.8908	3876800
85	63.75	133.45	510829	267300	778129	Business and Management Studies	18.8908	4119100
90	67.5	141.3	540878	283024	823901	Business and Management Studies	18.8908	4361400
95	71.25	149.15	570926	298747	869674	Business and Management Studies	18.8908	4603700
100	75	157	600975	314471	915446	Business and Management Studies	18.8908	4846000
105	78.75	164.85	631024	330195	961218	Business and Management Studies	18.8908	5088300
110	82.5	172.7	661072	345918	1.00699e+06	Business and Management Studies	18.8908	5330600
115	86.25	180.55	691121	361642	1.05276e+06	Business and Management Studies	18.8908	5572900
120	90	188.4	721170	377365	1.09854e+06	Business and Management Studies	18.8908	5815200
5	3.6	8.4	28846.8	16825.2	45672	Law	18.8494	242300
10	7.2	16.8	57693.6	33650.4	91344	Law	18.8494	484600
15	10.8	25.2	86540.4	50475.6	137016	Law	18.8494	726900
20	14.4	33.6	115387	67300.8	182688	Law	18.8494	969200
25	18	42	144234	84126	228360	Law	18.8494	1211500
30	21.6	50.4	173081	100951	274032	Law	18.8494	1453800
35	25.2	58.8	201928	117776	319704	Law	18.8494	1696100
40	28.8	67.2	230774	134602	365376	Law	18.8494	1938400
45	32.4	75.6	259621	151427	411048	Law	18.8494	2180700
50	36	84	288468	168252	456720	Law	18.8494	2423000
55	39.6	92.4	317315	185077	502392	Law	18.8494	2665300
60	43.2	100.8	346162	201902	548064	Law	18.8494	2907600
65	46.8	109.2	375008	218728	593736	Law	18.8494	3149900
70	50.4	117.6	403855	235553	639408	Law	18.8494	3392200
75	54	126	432702	252378	685080	Law	18.8494	3634500
80	57.6	134.4	461549	269203	730752	Law	18.8494	3876800
85	61.2	142.8	490396	286028	776424	Law	18.8494	4119100
90	64.8	151.2	519242	302854	822096	Law	18.8494	4361400
95	68.4	159.6	548089	319679	867768	Law	18.8494	4603700
100	72	168	576936	336504	913440	Law	18.8494	4846000
105	75.6	176.4	605783	353329	959112	Law	18.8494	5088300
110	79.2	184.8	634630	370154	1004784	Law	18.8494	5330600
115	82.8	193.2	663476	386980	1050456	Law	18.8494	5572900
120	86.4	201.6	692323	403805	1096128	Law	18.8494	5815200
5	3.6	6.85	28846.8	13720.6	42567.3	Politics and International Studies	17.568	242300
10	7.2	13.7	57693.6	27441.1	85134.7	Politics and International Studies	17.568	484600
15	10.8	20.55	86540.4	41161.7	127702	Politics and International Studies	17.568	726900
20	14.4	27.4	115387	54882.2	170269	Politics and International Studies	17.568	969200
25	18	34.25	144234	68602.8	212837	Politics and International Studies	17.568	1211500
30	21.6	41.1	173081	82323.3	255404	Politics and International Studies	17.568	1453800
35	25.2	47.95	201928	96043.9	297971	Politics and International Studies	17.568	1696100
40	28.8	54.8	230774	109764	340539	Politics and International Studies	17.568	1938400
45	32.4	61.65	259621	123485	383106	Politics and International Studies	17.568	2180700
50	36	68.5	288468	137206	425674	Politics and International Studies	17.568	2423000
55	39.6	75.35	317315	150926	468241	Politics and International Studies	17.568	2665300
60	43.2	82.2	346162	164647	510808	Politics and International Studies	17.568	2907600
65	46.8	89.05	375008	178367	553376	Politics and International Studies	17.568	3149900
70	50.4	95.9	403855	192088	595943	Politics and International Studies	17.568	3392200
75	54	102.75	432702	205808	638510	Politics and International Studies	17.568	3634500
80	57.6	109.6	461549	219529	681078	Politics and International Studies	17.568	3876800
85	61.2	116.45	490396	233249	723645	Politics and International Studies	17.568	4119100
90	64.8	123.3	519242	246970	766212	Politics and International Studies	17.568	4361400
95	68.4	130.15	548089	260690	808780	Politics and International Studies	17.568	4603700
100	72	137	576936	274411	851347	Politics and International Studies	17.568	4846000
105	75.6	143.85	605783	288132	893914	Politics and International Studies	17.568	5088300
110	79.2	150.7	634630	301852	936482	Politics and International Studies	17.568	5330600
115	82.8	157.55	663476	315573	979049	Politics and International Studies	17.568	5572900
120	86.4	164.4	692323	329293	1.02162e+06	Politics and International Studies	17.568	5815200
5	3.55	8.15	28446.1	16324.4	44770.6	Social Work and Social Policy	18.4773	242300
10	7.1	16.3	56892.3	32648.9	89541.2	Social Work and Social Policy	18.4773	484600
15	10.65	24.45	85338.4	48973.3	134312	Social Work and Social Policy	18.4773	726900
20	14.2	32.6	113785	65297.8	179082	Social Work and Social Policy	18.4773	969200
25	17.75	40.75	142231	81622.2	223853	Social Work and Social Policy	18.4773	1211500
30	21.3	48.9	170677	97946.7	268624	Social Work and Social Policy	18.4773	1453800
35	24.85	57.05	199123	114271	313394	Social Work and Social Policy	18.4773	1696100
40	28.4	65.2	227569	130596	358165	Social Work and Social Policy	18.4773	1938400
45	31.95	73.35	256015	146920	402935	Social Work and Social Policy	18.4773	2180700
50	35.5	81.5	284462	163244	447706	Social Work and Social Policy	18.4773	2423000
55	39.05	89.65	312908	179569	492477	Social Work and Social Policy	18.4773	2665300
60	42.6	97.8	341354	195893	537247	Social Work and Social Policy	18.4773	2907600
65	46.15	105.95	369800	212218	582018	Social Work and Social Policy	18.4773	3149900
70	49.7	114.1	398246	228542	626788	Social Work and Social Policy	18.4773	3392200
75	53.25	122.25	426692	244867	671559	Social Work and Social Policy	18.4773	3634500
80	56.8	130.4	455138	261191	716330	Social Work and Social Policy	18.4773	3876800
85	60.35	138.55	483585	277516	761100	Social Work and Social Policy	18.4773	4119100
90	63.9	146.7	512031	293840	805871	Social Work and Social Policy	18.4773	4361400
95	67.45	154.85	540477	310165	850641	Social Work and Social Policy	18.4773	4603700
100	71	163	568923	326489	895412	Social Work and Social Policy	18.4773	4846000
105	74.55	171.15	597369	342813	940183	Social Work and Social Policy	18.4773	5088300
110	78.1	179.3	625815	359138	984953	Social Work and Social Policy	18.4773	5330600
115	81.65	187.45	654261	375462	1.02972e+06	Social Work and Social Policy	18.4773	5572900
120	85.2	195.6	682708	391787	1.07449e+06	Social Work and Social Policy	18.4773	5815200
5	3.7	8.95	29648.1	17926.8	47574.9	Sociology	19.6347	242300
10	7.4	17.9	59296.2	35853.7	95149.9	Sociology	19.6347	484600
15	11.1	26.85	88944.3	53780.6	142725	Sociology	19.6347	726900
20	14.8	35.8	118592	71707.4	190300	Sociology	19.6347	969200
25	18.5	44.75	148240	89634.2	237875	Sociology	19.6347	1211500
30	22.2	53.7	177889	107561	285450	Sociology	19.6347	1453800
35	25.9	62.65	207537	125488	333025	Sociology	19.6347	1696100
40	29.6	71.6	237185	143415	380600	Sociology	19.6347	1938400
45	33.3	80.55	266833	161342	428175	Sociology	19.6347	2180700
50	37	89.5	296481	179268	475750	Sociology	19.6347	2423000
55	40.7	98.45	326129	197195	523324	Sociology	19.6347	2665300
60	44.4	107.4	355777	215122	570899	Sociology	19.6347	2907600
65	48.1	116.35	385425	233049	618474	Sociology	19.6347	3149900
70	51.8	125.3	415073	250976	666049	Sociology	19.6347	3392200
75	55.5	134.25	444722	268903	713624	Sociology	19.6347	3634500
80	59.2	143.2	474370	286830	761199	Sociology	19.6347	3876800
85	62.9	152.15	504018	304756	808774	Sociology	19.6347	4119100
90	66.6	161.1	533666	322683	856349	Sociology	19.6347	4361400
95	70.3	170.05	563314	340610	903924	Sociology	19.6347	4603700
100	74	179	592962	358537	951499	Sociology	19.6347	4846000
105	77.7	187.95	622610	376464	999074	Sociology	19.6347	5088300
110	81.4	196.9	652258	394391	1.04665e+06	Sociology	19.6347	5330600
115	85.1	205.85	681906	412318	1.09422e+06	Sociology	19.6347	5572900
120	88.8	214.8	711554	430244	1.1418e+06	Sociology	19.6347	5815200
5	3.4	7.05	27244.2	14121.1	41365.4	Anthropology and Development Studies	17.072	242300
10	6.8	14.1	54488.4	28242.3	82730.7	Anthropology and Development Studies	17.072	484600
15	10.2	21.15	81732.6	42363.4	124096	Anthropology and Development Studies	17.072	726900
20	13.6	28.2	108977	56484.6	165461	Anthropology and Development Studies	17.072	969200
25	17	35.25	136221	70605.8	206827	Anthropology and Development Studies	17.072	1211500
30	20.4	42.3	163465	84726.9	248192	Anthropology and Development Studies	17.072	1453800
35	23.8	49.35	190709	98848	289557	Anthropology and Development Studies	17.072	1696100
40	27.2	56.4	217954	112969	330923	Anthropology and Development Studies	17.072	1938400
45	30.6	63.45	245198	127090	372288	Anthropology and Development Studies	17.072	2180700
50	34	70.5	272442	141212	413654	Anthropology and Development Studies	17.072	2423000
55	37.4	77.55	299686	155333	455019	Anthropology and Development Studies	17.072	2665300
60	40.8	84.6	326930	169454	496384	Anthropology and Development Studies	17.072	2907600
65	44.2	91.65	354175	183575	537750	Anthropology and Development Studies	17.072	3149900
70	47.6	98.7	381419	197696	579115	Anthropology and Development Studies	17.072	3392200
75	51	105.75	408663	211817	620480	Anthropology and Development Studies	17.072	3634500
80	54.4	112.8	435907	225938	661846	Anthropology and Development Studies	17.072	3876800
85	57.8	119.85	463151	240060	703211	Anthropology and Development Studies	17.072	4119100
90	61.2	126.9	490396	254181	744576	Anthropology and Development Studies	17.072	4361400
95	64.6	133.95	517640	268302	785942	Anthropology and Development Studies	17.072	4603700
100	68	141	544884	282423	827307	Anthropology and Development Studies	17.072	4846000
105	71.4	148.05	572128	296544	868672	Anthropology and Development Studies	17.072	5088300
110	74.8	155.1	599372	310665	910038	Anthropology and Development Studies	17.072	5330600
115	78.2	162.15	626617	324786	951403	Anthropology and Development Studies	17.072	5572900
120	81.6	169.2	653861	338908	992768	Anthropology and Development Studies	17.072	5815200
5	4.15	7.65	33253.9	15323	48576.9	Education	20.0482	242300
10	8.3	15.3	66507.9	30645.9	97153.8	Education	20.0482	484600
15	12.45	22.95	99761.8	45968.8	145731	Education	20.0482	726900
20	16.6	30.6	133016	61291.8	194308	Education	20.0482	969200
25	20.75	38.25	166270	76614.8	242884	Education	20.0482	1211500
30	24.9	45.9	199524	91937.7	291461	Education	20.0482	1453800
35	29.05	53.55	232778	107261	340038	Education	20.0482	1696100
40	33.2	61.2	266032	122584	388615	Education	20.0482	1938400
45	37.35	68.85	299286	137907	437192	Education	20.0482	2180700
50	41.5	76.5	332540	153230	485769	Education	20.0482	2423000
55	45.65	84.15	365793	168552	534346	Education	20.0482	2665300
60	49.8	91.8	399047	183875	582923	Education	20.0482	2907600
65	53.95	99.45	432301	199198	631500	Education	20.0482	3149900
70	58.1	107.1	465555	214521	680077	Education	20.0482	3392200
75	62.25	114.75	498809	229844	728654	Education	20.0482	3634500
80	66.4	122.4	532063	245167	777230	Education	20.0482	3876800
85	70.55	130.05	565317	260490	825807	Education	20.0482	4119100
90	74.7	137.7	598571	275813	874384	Education	20.0482	4361400
95	78.85	145.35	631825	291136	922961	Education	20.0482	4603700
100	83	153	665079	306459	971538	Education	20.0482	4846000
105	87.15	160.65	698333	321782	1.02011e+06	Education	20.0482	5088300
110	91.3	168.3	731587	337105	1.06869e+06	Education	20.0482	5330600
115	95.45	175.95	764841	352428	1.11727e+06	Education	20.0482	5572900
120	99.6	183.6	798095	367751	1.16585e+06	Education	20.0482	5815200
5	4.7	8.3	42737.1	18865.9	61603	Psychology, Psychiatry and Neuroscience	25.4243	242300
10	9.4	16.6	85474.2	37731.8	123206	Psychology, Psychiatry and Neuroscience	25.4243	484600
15	14.1	24.9	128211	56597.7	184809	Psychology, Psychiatry and Neuroscience	25.4243	726900
20	18.8	33.2	170948	75463.6	246412	Psychology, Psychiatry and Neuroscience	25.4243	969200
25	23.5	41.5	213686	94329.5	308015	Psychology, Psychiatry and Neuroscience	25.4243	1211500
30	28.2	49.8	256423	113195	369618	Psychology, Psychiatry and Neuroscience	25.4243	1453800
35	32.9	58.1	299160	132061	431221	Psychology, Psychiatry and Neuroscience	25.4243	1696100
40	37.6	66.4	341897	150927	492824	Psychology, Psychiatry and Neuroscience	25.4243	1938400
45	42.3	74.7	384634	169793	554427	Psychology, Psychiatry and Neuroscience	25.4243	2180700
50	47	83	427371	188659	616030	Psychology, Psychiatry and Neuroscience	25.4243	2423000
55	51.7	91.3	470108	207525	677633	Psychology, Psychiatry and Neuroscience	25.4243	2665300
60	56.4	99.6	512845	226391	739236	Psychology, Psychiatry and Neuroscience	25.4243	2907600
65	61.1	107.9	555582	245257	800839	Psychology, Psychiatry and Neuroscience	25.4243	3149900
70	65.8	116.2	598319	264123	862442	Psychology, Psychiatry and Neuroscience	25.4243	3392200
75	70.5	124.5	641056	282988	924045	Psychology, Psychiatry and Neuroscience	25.4243	3634500
80	75.2	132.8	683794	301854	985648	Psychology, Psychiatry and Neuroscience	25.4243	3876800
85	79.9	141.1	726531	320720	1047251	Psychology, Psychiatry and Neuroscience	25.4243	4119100
90	84.6	149.4	769268	339586	1108854	Psychology, Psychiatry and Neuroscience	25.4243	4361400
95	89.3	157.7	812005	358452	1170457	Psychology, Psychiatry and Neuroscience	25.4243	4603700
100	94	166	854742	377318	1232060	Psychology, Psychiatry and Neuroscience	25.4243	4846000
105	98.7	174.3	897479	396184	1.29366e+06	Psychology, Psychiatry and Neuroscience	25.4243	5088300
110	103.4	182.6	940216	415050	1355266	Psychology, Psychiatry and Neuroscience	25.4243	5330600
115	108.1	190.9	982953	433916	1416869	Psychology, Psychiatry and Neuroscience	25.4243	5572900
120	112.8	199.2	1.02569e+06	452782	1478472	Psychology, Psychiatry and Neuroscience	25.4243	5815200
5	3.65	8.45	35609.4	20609.5	56218.9	Art and Design: History, Practice and Theory	23.2022	242300
10	7.3	16.9	71218.8	41219.1	112438	Art and Design: History, Practice and Theory	23.2022	484600
15	10.95	25.35	106828	61828.6	168657	Art and Design: History, Practice and Theory	23.2022	726900
20	14.6	33.8	142438	82438.2	224876	Art and Design: History, Practice and Theory	23.2022	969200
25	18.25	42.25	178047	103048	281095	Art and Design: History, Practice and Theory	23.2022	1211500
30	21.9	50.7	213656	123657	337314	Art and Design: History, Practice and Theory	23.2022	1453800
35	25.55	59.15	249266	144267	393533	Art and Design: History, Practice and Theory	23.2022	1696100
40	29.2	67.6	284875	164876	449752	Art and Design: History, Practice and Theory	23.2022	1938400
45	32.85	76.05	320485	185486	505971	Art and Design: History, Practice and Theory	23.2022	2180700
50	36.5	84.5	356094	206096	562190	Art and Design: History, Practice and Theory	23.2022	2423000
55	40.15	92.95	391703	226705	618408	Art and Design: History, Practice and Theory	23.2022	2665300
60	43.8	101.4	427313	247315	674627	Art and Design: History, Practice and Theory	23.2022	2907600
65	47.45	109.85	462922	267924	730846	Art and Design: History, Practice and Theory	23.2022	3149900
70	51.1	118.3	498532	288534	787065	Art and Design: History, Practice and Theory	23.2022	3392200
75	54.75	126.75	534141	309143	843284	Art and Design: History, Practice and Theory	23.2022	3634500
80	58.4	135.2	569750	329753	899503	Art and Design: History, Practice and Theory	23.2022	3876800
85	62.05	143.65	605360	350362	955722	Art and Design: History, Practice and Theory	23.2022	4119100
90	65.7	152.1	640969	370972	1.01194e+06	Art and Design: History, Practice and Theory	23.2022	4361400
95	69.35	160.55	676579	391581	1.06816e+06	Art and Design: History, Practice and Theory	23.2022	4603700
100	73	169	712188	412191	1124379	Art and Design: History, Practice and Theory	23.2022	4846000
105	76.65	177.45	747797	432801	1.1806e+06	Art and Design: History, Practice and Theory	23.2022	5088300
110	80.3	185.9	783407	453410	1.23682e+06	Art and Design: History, Practice and Theory	23.2022	5330600
115	83.95	194.35	819016	474020	1.29304e+06	Art and Design: History, Practice and Theory	23.2022	5572900
120	87.6	202.8	854626	494629	1.34925e+06	Art and Design: History, Practice and Theory	23.2022	5815200
5	4.65	6.9	45365.4	16829.1	62194.5	Music, Drama, Dance and Performing Arts	25.6684	242300
10	9.3	13.8	90730.8	33658.2	124389	Music, Drama, Dance and Performing Arts	25.6684	484600
15	13.95	20.7	136096	50487.3	186584	Music, Drama, Dance and Performing Arts	25.6684	726900
20	18.6	27.6	181462	67316.4	248778	Music, Drama, Dance and Performing Arts	25.6684	969200
25	23.25	34.5	226827	84145.5	310972	Music, Drama, Dance and Performing Arts	25.6684	1211500
30	27.9	41.4	272192	100975	373167	Music, Drama, Dance and Performing Arts	25.6684	1453800
35	32.55	48.3	317558	117804	435362	Music, Drama, Dance and Performing Arts	25.6684	1696100
40	37.2	55.2	362923	134633	497556	Music, Drama, Dance and Performing Arts	25.6684	1938400
45	41.85	62.1	408289	151462	559750	Music, Drama, Dance and Performing Arts	25.6684	2180700
50	46.5	69	453654	168291	621945	Music, Drama, Dance and Performing Arts	25.6684	2423000
55	51.15	75.9	499019	185120	684140	Music, Drama, Dance and Performing Arts	25.6684	2665300
60	55.8	82.8	544385	201949	746334	Music, Drama, Dance and Performing Arts	25.6684	2907600
65	60.45	89.7	589750	218778	808528	Music, Drama, Dance and Performing Arts	25.6684	3149900
70	65.1	96.6	635116	235607	870723	Music, Drama, Dance and Performing Arts	25.6684	3392200
75	69.75	103.5	680481	252436	932918	Music, Drama, Dance and Performing Arts	25.6684	3634500
80	74.4	110.4	725846	269266	995112	Music, Drama, Dance and Performing Arts	25.6684	3876800
85	79.05	117.3	771212	286095	1.05731e+06	Music, Drama, Dance and Performing Arts	25.6684	4119100
90	83.7	124.2	816577	302924	1119501	Music, Drama, Dance and Performing Arts	25.6684	4361400
95	88.35	131.1	861943	319753	1.1817e+06	Music, Drama, Dance and Performing Arts	25.6684	4603700
100	93	138	907308	336582	1243890	Music, Drama, Dance and Performing Arts	25.6684	4846000
105	97.65	144.9	952673	353411	1.30608e+06	Music, Drama, Dance and Performing Arts	25.6684	5088300
110	102.3	151.8	998039	370240	1368279	Music, Drama, Dance and Performing Arts	25.6684	5330600
115	106.95	158.7	1.0434e+06	387069	1.43047e+06	Music, Drama, Dance and Performing Arts	25.6684	5572900
120	111.6	165.6	1.08877e+06	403898	1492668	Music, Drama, Dance and Performing Arts	25.6684	5815200
5	4.2	7.5	43751.4	19530	63281.4	Architecture, Built Environment and Planning	26.117	242300
10	8.4	15	87502.8	39060	126563	Architecture, Built Environment and Planning	26.117	484600
15	12.6	22.5	131254	58590	189844	Architecture, Built Environment and Planning	26.117	726900
20	16.8	30	175006	78120	253126	Architecture, Built Environment and Planning	26.117	969200
25	21	37.5	218757	97650	316407	Architecture, Built Environment and Planning	26.117	1211500
30	25.2	45	262508	117180	379688	Architecture, Built Environment and Planning	26.117	1453800
35	29.4	52.5	306260	136710	442970	Architecture, Built Environment and Planning	26.117	1696100
40	33.6	60	350011	156240	506251	Architecture, Built Environment and Planning	26.117	1938400
45	37.8	67.5	393763	175770	569533	Architecture, Built Environment and Planning	26.117	2180700
50	42	75	437514	195300	632814	Architecture, Built Environment and Planning	26.117	2423000
55	46.2	82.5	481265	214830	696095	Architecture, Built Environment and Planning	26.117	2665300
60	50.4	90	525017	234360	759377	Architecture, Built Environment and Planning	26.117	2907600
65	54.6	97.5	568768	253890	822658	Architecture, Built Environment and Planning	26.117	3149900
70	58.8	105	612520	273420	885940	Architecture, Built Environment and Planning	26.117	3392200
75	63	112.5	656271	292950	949221	Architecture, Built Environment and Planning	26.117	3634500
80	67.2	120	700022	312480	1.0125e+06	Architecture, Built Environment and Planning	26.117	3876800
85	71.4	127.5	743774	332010	1.07578e+06	Architecture, Built Environment and Planning	26.117	4119100
90	75.6	135	787525	351540	1.13907e+06	Architecture, Built Environment and Planning	26.117	4361400
95	79.8	142.5	831277	371070	1.20235e+06	Architecture, Built Environment and Planning	26.117	4603700
100	84	150	875028	390600	1265628	Architecture, Built Environment and Planning	26.117	4846000
105	88.2	157.5	918779	410130	1.32891e+06	Architecture, Built Environment and Planning	26.117	5088300
110	92.4	165	962531	429660	1.39219e+06	Architecture, Built Environment and Planning	26.117	5330600
115	96.6	172.5	1.00628e+06	449190	1.45547e+06	Architecture, Built Environment and Planning	26.117	5572900
120	100.8	180	1.05003e+06	468720	1.51875e+06	Architecture, Built Environment and Planning	26.117	5815200
5	3.4	7.35	35417.8	19139.4	54557.2	Sport and Exercise Sciences, Leisure and Tourism	22.5164	242300
10	6.8	14.7	70835.6	38278.8	109114	Sport and Exercise Sciences, Leisure and Tourism	22.5164	484600
15	10.2	22.05	106253	57418.2	163672	Sport and Exercise Sciences, Leisure and Tourism	22.5164	726900
20	13.6	29.4	141671	76557.6	218229	Sport and Exercise Sciences, Leisure and Tourism	22.5164	969200
25	17	36.75	177089	95697	272786	Sport and Exercise Sciences, Leisure and Tourism	22.5164	1211500
30	20.4	44.1	212507	114836	327343	Sport and Exercise Sciences, Leisure and Tourism	22.5164	1453800
35	23.8	51.45	247925	133976	381900	Sport and Exercise Sciences, Leisure and Tourism	22.5164	1696100
40	27.2	58.8	283342	153115	436458	Sport and Exercise Sciences, Leisure and Tourism	22.5164	1938400
45	30.6	66.15	318760	172255	491015	Sport and Exercise Sciences, Leisure and Tourism	22.5164	2180700
50	34	73.5	354178	191394	545572	Sport and Exercise Sciences, Leisure and Tourism	22.5164	2423000
55	37.4	80.85	389596	210533	600129	Sport and Exercise Sciences, Leisure and Tourism	22.5164	2665300
60	40.8	88.2	425014	229673	654686	Sport and Exercise Sciences, Leisure and Tourism	22.5164	2907600
65	44.2	95.55	460431	248812	709244	Sport and Exercise Sciences, Leisure and Tourism	22.5164	3149900
70	47.6	102.9	495849	267952	763801	Sport and Exercise Sciences, Leisure and Tourism	22.5164	3392200
75	51	110.25	531267	287091	818358	Sport and Exercise Sciences, Leisure and Tourism	22.5164	3634500
80	54.4	117.6	566685	306230	872915	Sport and Exercise Sciences, Leisure and Tourism	22.5164	3876800
85	57.8	124.95	602103	325370	927472	Sport and Exercise Sciences, Leisure and Tourism	22.5164	4119100
90	61.2	132.3	637520	344509	982030	Sport and Exercise Sciences, Leisure and Tourism	22.5164	4361400
95	64.6	139.65	672938	363649	1.03659e+06	Sport and Exercise Sciences, Leisure and Tourism	22.5164	4603700
100	68	147	708356	382788	1091144	Sport and Exercise Sciences, Leisure and Tourism	22.5164	4846000
105	71.4	154.35	743774	401927	1.1457e+06	Sport and Exercise Sciences, Leisure and Tourism	22.5164	5088300
110	74.8	161.7	779192	421067	1.20026e+06	Sport and Exercise Sciences, Leisure and Tourism	22.5164	5330600
115	78.2	169.05	814609	440206	1.25482e+06	Sport and Exercise Sciences, Leisure and Tourism	22.5164	5572900
120	81.6	176.4	850027	459346	1.30937e+06	Sport and Exercise Sciences, Leisure and Tourism	22.5164	5815200
5	3.95	7.5	44737.7	21232.5	65970.2	Geography, Environmental Studies and Archaeology	27.2267	242300
10	7.9	15	89475.4	42465	131940	Geography, Environmental Studies and Archaeology	27.2267	484600
15	11.85	22.5	134213	63697.5	197911	Geography, Environmental Studies and Archaeology	27.2267	726900
20	15.8	30	178951	84930	263881	Geography, Environmental Studies and Archaeology	27.2267	969200
25	19.75	37.5	223688	106162	329851	Geography, Environmental Studies and Archaeology	27.2267	1211500
30	23.7	45	268426	127395	395821	Geography, Environmental Studies and Archaeology	27.2267	1453800
35	27.65	52.5	313164	148628	461791	Geography, Environmental Studies and Archaeology	27.2267	1696100
40	31.6	60	357902	169860	527762	Geography, Environmental Studies and Archaeology	27.2267	1938400
45	35.55	67.5	402639	191092	593732	Geography, Environmental Studies and Archaeology	27.2267	2180700
50	39.5	75	447377	212325	659702	Geography, Environmental Studies and Archaeology	27.2267	2423000
55	43.45	82.5	492115	233558	725672	Geography, Environmental Studies and Archaeology	27.2267	2665300
60	47.4	90	536852	254790	791642	Geography, Environmental Studies and Archaeology	27.2267	2907600
65	51.35	97.5	581590	276022	857613	Geography, Environmental Studies and Archaeology	27.2267	3149900
70	55.3	105	626328	297255	923583	Geography, Environmental Studies and Archaeology	27.2267	3392200
75	59.25	112.5	671066	318488	989553	Geography, Environmental Studies and Archaeology	27.2267	3634500
80	63.2	120	715803	339720	1.05552e+06	Geography, Environmental Studies and Archaeology	27.2267	3876800
85	67.15	127.5	760541	360952	1.12149e+06	Geography, Environmental Studies and Archaeology	27.2267	4119100
90	71.1	135	805279	382185	1.18746e+06	Geography, Environmental Studies and Archaeology	27.2267	4361400
95	75.05	142.5	850016	403418	1.25343e+06	Geography, Environmental Studies and Archaeology	27.2267	4603700
100	79	150	894754	424650	1319404	Geography, Environmental Studies and Archaeology	27.2267	4846000
105	82.95	157.5	939492	445882	1.38537e+06	Geography, Environmental Studies and Archaeology	27.2267	5088300
110	86.9	165	984229	467115	1.45134e+06	Geography, Environmental Studies and Archaeology	27.2267	5330600
115	90.85	172.5	1.02897e+06	488348	1.51731e+06	Geography, Environmental Studies and Archaeology	27.2267	5572900
120	94.8	180	1.0737e+06	509580	1.58328e+06	Geography, Environmental Studies and Archaeology	27.2267	5815200
5	4.35	10.05	57085	32964	90049	Clinical Medicine	37.1643	242300
10	8.7	20.1	114170	65928	180098	Clinical Medicine	37.1643	484600
15	13.05	30.15	171255	98892	270147	Clinical Medicine	37.1643	726900
20	17.4	40.2	228340	131856	360196	Clinical Medicine	37.1643	969200
25	21.75	50.25	285425	164820	450245	Clinical Medicine	37.1643	1211500
30	26.1	60.3	342510	197784	540294	Clinical Medicine	37.1643	1453800
35	30.45	70.35	399595	230748	630343	Clinical Medicine	37.1643	1696100
40	34.8	80.4	456680	263712	720392	Clinical Medicine	37.1643	1938400
45	39.15	90.45	513765	296676	810441	Clinical Medicine	37.1643	2180700
50	43.5	100.5	570850	329640	900490	Clinical Medicine	37.1643	2423000
55	47.85	110.55	627936	362604	990540	Clinical Medicine	37.1643	2665300
60	52.2	120.6	685021	395568	1.08059e+06	Clinical Medicine	37.1643	2907600
65	56.55	130.65	742106	428532	1.17064e+06	Clinical Medicine	37.1643	3149900
70	60.9	140.7	799191	461496	1.26069e+06	Clinical Medicine	37.1643	3392200
75	65.25	150.75	856276	494460	1.35074e+06	Clinical Medicine	37.1643	3634500
80	69.6	160.8	913361	527424	1.44078e+06	Clinical Medicine	37.1643	3876800
85	73.95	170.85	970446	560388	1.53083e+06	Clinical Medicine	37.1643	4119100
90	78.3	180.9	1.02753e+06	593352	1.62088e+06	Clinical Medicine	37.1643	4361400
95	82.65	190.95	1.08462e+06	626316	1.71093e+06	Clinical Medicine	37.1643	4603700
100	87	201	1141701	659280	1800981	Clinical Medicine	37.1643	4846000
105	91.35	211.05	1.19879e+06	692244	1.89103e+06	Clinical Medicine	37.1643	5088300
110	95.7	221.1	1.25587e+06	725208	1.98108e+06	Clinical Medicine	37.1643	5330600
115	100.05	231.15	1.31296e+06	758172	2.07113e+06	Clinical Medicine	37.1643	5572900
120	104.4	241.2	1.37004e+06	791136	2.16118e+06	Clinical Medicine	37.1643	5815200
5	4.05	8.75	53148.2	28700	81848.2	Public Health, Health Services and Primary Care	33.7797	242300
10	8.1	17.5	106296	57400	163696	Public Health, Health Services and Primary Care	33.7797	484600
15	12.15	26.25	159444	86100	245544	Public Health, Health Services and Primary Care	33.7797	726900
20	16.2	35	212593	114800	327393	Public Health, Health Services and Primary Care	33.7797	969200
25	20.25	43.75	265741	143500	409241	Public Health, Health Services and Primary Care	33.7797	1211500
30	24.3	52.5	318889	172200	491089	Public Health, Health Services and Primary Care	33.7797	1453800
35	28.35	61.25	372037	200900	572937	Public Health, Health Services and Primary Care	33.7797	1696100
40	32.4	70	425185	229600	654785	Public Health, Health Services and Primary Care	33.7797	1938400
45	36.45	78.75	478333	258300	736633	Public Health, Health Services and Primary Care	33.7797	2180700
50	40.5	87.5	531482	287000	818482	Public Health, Health Services and Primary Care	33.7797	2423000
55	44.55	96.25	584630	315700	900330	Public Health, Health Services and Primary Care	33.7797	2665300
60	48.6	105	637778	344400	982178	Public Health, Health Services and Primary Care	33.7797	2907600
65	52.65	113.75	690926	373100	1.06403e+06	Public Health, Health Services and Primary Care	33.7797	3149900
70	56.7	122.5	744074	401800	1.14587e+06	Public Health, Health Services and Primary Care	33.7797	3392200
75	60.75	131.25	797222	430500	1.22772e+06	Public Health, Health Services and Primary Care	33.7797	3634500
80	64.8	140	850370	459200	1.30957e+06	Public Health, Health Services and Primary Care	33.7797	3876800
85	68.85	148.75	903519	487900	1.39142e+06	Public Health, Health Services and Primary Care	33.7797	4119100
90	72.9	157.5	956667	516600	1.47327e+06	Public Health, Health Services and Primary Care	33.7797	4361400
95	76.95	166.25	1.00981e+06	545300	1.55511e+06	Public Health, Health Services and Primary Care	33.7797	4603700
100	81	175	1062963	574000	1636963	Public Health, Health Services and Primary Care	33.7797	4846000
105	85.05	183.75	1.11611e+06	602700	1.71881e+06	Public Health, Health Services and Primary Care	33.7797	5088300
110	89.1	192.5	1.16926e+06	631400	1.80066e+06	Public Health, Health Services and Primary Care	33.7797	5330600
115	93.15	201.25	1.22241e+06	660100	1.88251e+06	Public Health, Health Services and Primary Care	33.7797	5572900
120	97.2	210	1.27556e+06	688800	1.96436e+06	Public Health, Health Services and Primary Care	33.7797	5815200
5	4.05	10.5	53148.2	34440	87588.2	Allied Health Professions, Dentistry, Nursing and Pharmacy	36.1486	242300
10	8.1	21	106296	68880	175176	Allied Health Professions, Dentistry, Nursing and Pharmacy	36.1486	484600
15	12.15	31.5	159444	103320	262764	Allied Health Professions, Dentistry, Nursing and Pharmacy	36.1486	726900
20	16.2	42	212593	137760	350353	Allied Health Professions, Dentistry, Nursing and Pharmacy	36.1486	969200
25	20.25	52.5	265741	172200	437941	Allied Health Professions, Dentistry, Nursing and Pharmacy	36.1486	1211500
30	24.3	63	318889	206640	525529	Allied Health Professions, Dentistry, Nursing and Pharmacy	36.1486	1453800
35	28.35	73.5	372037	241080	613117	Allied Health Professions, Dentistry, Nursing and Pharmacy	36.1486	1696100
40	32.4	84	425185	275520	700705	Allied Health Professions, Dentistry, Nursing and Pharmacy	36.1486	1938400
45	36.45	94.5	478333	309960	788293	Allied Health Professions, Dentistry, Nursing and Pharmacy	36.1486	2180700
50	40.5	105	531482	344400	875882	Allied Health Professions, Dentistry, Nursing and Pharmacy	36.1486	2423000
55	44.55	115.5	584630	378840	963470	Allied Health Professions, Dentistry, Nursing and Pharmacy	36.1486	2665300
60	48.6	126	637778	413280	1.05106e+06	Allied Health Professions, Dentistry, Nursing and Pharmacy	36.1486	2907600
65	52.65	136.5	690926	447720	1.13865e+06	Allied Health Professions, Dentistry, Nursing and Pharmacy	36.1486	3149900
70	56.7	147	744074	482160	1.22623e+06	Allied Health Professions, Dentistry, Nursing and Pharmacy	36.1486	3392200
75	60.75	157.5	797222	516600	1.31382e+06	Allied Health Professions, Dentistry, Nursing and Pharmacy	36.1486	3634500
80	64.8	168	850370	551040	1.40141e+06	Allied Health Professions, Dentistry, Nursing and Pharmacy	36.1486	3876800
85	68.85	178.5	903519	585480	1.489e+06	Allied Health Professions, Dentistry, Nursing and Pharmacy	36.1486	4119100
90	72.9	189	956667	619920	1.57659e+06	Allied Health Professions, Dentistry, Nursing and Pharmacy	36.1486	4361400
95	76.95	199.5	1.00981e+06	654360	1.66417e+06	Allied Health Professions, Dentistry, Nursing and Pharmacy	36.1486	4603700
100	81	210	1062963	688800	1751763	Allied Health Professions, Dentistry, Nursing and Pharmacy	36.1486	4846000
105	85.05	220.5	1.11611e+06	723240	1.83935e+06	Allied Health Professions, Dentistry, Nursing and Pharmacy	36.1486	5088300
110	89.1	231	1.16926e+06	757680	1.92694e+06	Allied Health Professions, Dentistry, Nursing and Pharmacy	36.1486	5330600
115	93.15	241.5	1.22241e+06	792120	2.01453e+06	Allied Health Professions, Dentistry, Nursing and Pharmacy	36.1486	5572900
120	97.2	252	1.27556e+06	826560	2.10212e+06	Allied Health Professions, Dentistry, Nursing and Pharmacy	36.1486	5815200
5	5.3	8.85	69551.9	29028	98579.9	Biological Sciences	40.6851	242300
10	10.6	17.7	139104	58056	197160	Biological Sciences	40.6851	484600
15	15.9	26.55	208656	87084	295740	Biological Sciences	40.6851	726900
20	21.2	35.4	278208	116112	394320	Biological Sciences	40.6851	969200
25	26.5	44.25	347760	145140	492900	Biological Sciences	40.6851	1211500
30	31.8	53.1	417311	174168	591479	Biological Sciences	40.6851	1453800
35	37.1	61.95	486863	203196	690059	Biological Sciences	40.6851	1696100
40	42.4	70.8	556415	232224	788639	Biological Sciences	40.6851	1938400
45	47.7	79.65	625967	261252	887219	Biological Sciences	40.6851	2180700
50	53	88.5	695519	290280	985799	Biological Sciences	40.6851	2423000
55	58.3	97.35	765071	319308	1.08438e+06	Biological Sciences	40.6851	2665300
60	63.6	106.2	834623	348336	1.18296e+06	Biological Sciences	40.6851	2907600
65	68.9	115.05	904175	377364	1.28154e+06	Biological Sciences	40.6851	3149900
70	74.2	123.9	973727	406392	1.38012e+06	Biological Sciences	40.6851	3392200
75	79.5	132.75	1.04328e+06	435420	1.4787e+06	Biological Sciences	40.6851	3634500
80	84.8	141.6	1.11283e+06	464448	1.57728e+06	Biological Sciences	40.6851	3876800
85	90.1	150.45	1.18238e+06	493476	1.67586e+06	Biological Sciences	40.6851	4119100
90	95.4	159.3	1.25193e+06	522504	1.77444e+06	Biological Sciences	40.6851	4361400
95	100.7	168.15	1.32149e+06	551532	1.87302e+06	Biological Sciences	40.6851	4603700
100	106	177	1391038	580560	1971598	Biological Sciences	40.6851	4846000
105	111.3	185.85	1.46059e+06	609588	2.07018e+06	Biological Sciences	40.6851	5088300
110	116.6	194.7	1.53014e+06	638616	2.16876e+06	Biological Sciences	40.6851	5330600
115	121.9	203.55	1.59969e+06	667644	2.26734e+06	Biological Sciences	40.6851	5572900
120	127.2	212.4	1.66925e+06	696672	2.36592e+06	Biological Sciences	40.6851	5815200
5	3.4	9.55	44618.2	31324	75942.2	Agriculture, Veterinary and Food Science	31.3422	242300
10	6.8	19.1	89236.4	62648	151884	Agriculture, Veterinary and Food Science	31.3422	484600
15	10.2	28.65	133855	93972	227827	Agriculture, Veterinary and Food Science	31.3422	726900
20	13.6	38.2	178473	125296	303769	Agriculture, Veterinary and Food Science	31.3422	969200
25	17	47.75	223091	156620	379711	Agriculture, Veterinary and Food Science	31.3422	1211500
30	20.4	57.3	267709	187944	455653	Agriculture, Veterinary and Food Science	31.3422	1453800
35	23.8	66.85	312327	219268	531595	Agriculture, Veterinary and Food Science	31.3422	1696100
40	27.2	76.4	356946	250592	607538	Agriculture, Veterinary and Food Science	31.3422	1938400
45	30.6	85.95	401564	281916	683480	Agriculture, Veterinary and Food Science	31.3422	2180700
50	34	95.5	446182	313240	759422	Agriculture, Veterinary and Food Science	31.3422	2423000
55	37.4	105.05	490800	344564	835364	Agriculture, Veterinary and Food Science	31.3422	2665300
60	40.8	114.6	535418	375888	911306	Agriculture, Veterinary and Food Science	31.3422	2907600
65	44.2	124.15	580037	407212	987249	Agriculture, Veterinary and Food Science	31.3422	3149900
70	47.6	133.7	624655	438536	1.06319e+06	Agriculture, Veterinary and Food Science	31.3422	3392200
75	51	143.25	669273	469860	1139133	Agriculture, Veterinary and Food Science	31.3422	3634500
80	54.4	152.8	713891	501184	1.21508e+06	Agriculture, Veterinary and Food Science	31.3422	3876800
85	57.8	162.35	758509	532508	1.29102e+06	Agriculture, Veterinary and Food Science	31.3422	4119100
90	61.2	171.9	803128	563832	1.36696e+06	Agriculture, Veterinary and Food Science	31.3422	4361400
95	64.6	181.45	847746	595156	1.4429e+06	Agriculture, Veterinary and Food Science	31.3422	4603700
100	68	191	892364	626480	1518844	Agriculture, Veterinary and Food Science	31.3422	4846000
105	71.4	200.55	936982	657804	1.59479e+06	Agriculture, Veterinary and Food Science	31.3422	5088300
110	74.8	210.1	981600	689128	1.67073e+06	Agriculture, Veterinary and Food Science	31.3422	5330600
115	78.2	219.65	1.02622e+06	720452	1.74667e+06	Agriculture, Veterinary and Food Science	31.3422	5572900
120	81.6	229.2	1.07084e+06	751776	1.82261e+06	Agriculture, Veterinary and Food Science	31.3422	5815200
5	3.05	11.7	44648.9	42810.3	87459.2	General engineering	36.0954	242300
10	6.1	23.4	89297.9	85620.6	174918	General engineering	36.0954	484600
15	9.15	35.1	133947	128431	262378	General engineering	36.0954	726900
20	12.2	46.8	178596	171241	349837	General engineering	36.0954	969200
25	15.25	58.5	223245	214052	437296	General engineering	36.0954	1211500
30	18.3	70.2	267894	256862	524756	General engineering	36.0954	1453800
35	21.35	81.9	312543	299672	612215	General engineering	36.0954	1696100
40	24.4	93.6	357192	342482	699674	General engineering	36.0954	1938400
45	27.45	105.3	401841	385293	787133	General engineering	36.0954	2180700
50	30.5	117	446490	428103	874592	General engineering	36.0954	2423000
55	33.55	128.7	491138	470913	962052	General engineering	36.0954	2665300
60	36.6	140.4	535787	513724	1049511	General engineering	36.0954	2907600
65	39.65	152.1	580436	556534	1.13697e+06	General engineering	36.0954	3149900
70	42.7	163.8	625085	599344	1.22443e+06	General engineering	36.0954	3392200
75	45.75	175.5	669734	642154	1.31189e+06	General engineering	36.0954	3634500
80	48.8	187.2	714383	684965	1399348	General engineering	36.0954	3876800
85	51.85	198.9	759032	727775	1.48681e+06	General engineering	36.0954	4119100
90	54.9	210.6	803681	770585	1.57427e+06	General engineering	36.0954	4361400
95	57.95	222.3	848330	813396	1.66173e+06	General engineering	36.0954	4603700
100	61	234	892979	856206	1749185	General engineering	36.0954	4846000
105	64.05	245.7	937628	899016	1.83664e+06	General engineering	36.0954	5088300
110	67.1	257.4	982277	941827	1.9241e+06	General engineering	36.0954	5330600
115	70.15	269.1	1.02693e+06	984637	2.01156e+06	General engineering	36.0954	5572900
120	73.2	280.8	1.07157e+06	1.02745e+06	2099022	General engineering	36.0954	5815200
5	3.25	10.9	47576.8	39883.1	87459.9	Aeronautical, Mechanical, Chemical and Manufacturing Engineering	36.0957	242300
10	6.5	21.8	95153.5	79766.2	174920	Aeronautical, Mechanical, Chemical and Manufacturing Engineering	36.0957	484600
15	9.75	32.7	142730	119649	262380	Aeronautical, Mechanical, Chemical and Manufacturing Engineering	36.0957	726900
20	13	43.6	190307	159532	349839	Aeronautical, Mechanical, Chemical and Manufacturing Engineering	36.0957	969200
25	16.25	54.5	237884	199416	437299	Aeronautical, Mechanical, Chemical and Manufacturing Engineering	36.0957	1211500
30	19.5	65.4	285460	239299	524759	Aeronautical, Mechanical, Chemical and Manufacturing Engineering	36.0957	1453800
35	22.75	76.3	333037	279182	612219	Aeronautical, Mechanical, Chemical and Manufacturing Engineering	36.0957	1696100
40	26	87.2	380614	319065	699679	Aeronautical, Mechanical, Chemical and Manufacturing Engineering	36.0957	1938400
45	29.25	98.1	428191	358948	787139	Aeronautical, Mechanical, Chemical and Manufacturing Engineering	36.0957	2180700
50	32.5	109	475768	398831	874598	Aeronautical, Mechanical, Chemical and Manufacturing Engineering	36.0957	2423000
55	35.75	119.9	523344	438714	962058	Aeronautical, Mechanical, Chemical and Manufacturing Engineering	36.0957	2665300
60	39	130.8	570921	478597	1.04952e+06	Aeronautical, Mechanical, Chemical and Manufacturing Engineering	36.0957	2907600
65	42.25	141.7	618498	518480	1.13698e+06	Aeronautical, Mechanical, Chemical and Manufacturing Engineering	36.0957	3149900
70	45.5	152.6	666074	558363	1.22444e+06	Aeronautical, Mechanical, Chemical and Manufacturing Engineering	36.0957	3392200
75	48.75	163.5	713651	598246	1.3119e+06	Aeronautical, Mechanical, Chemical and Manufacturing Engineering	36.0957	3634500
80	52	174.4	761228	638130	1.39936e+06	Aeronautical, Mechanical, Chemical and Manufacturing Engineering	36.0957	3876800
85	55.25	185.3	808805	678013	1.48682e+06	Aeronautical, Mechanical, Chemical and Manufacturing Engineering	36.0957	4119100
90	58.5	196.2	856382	717896	1.57428e+06	Aeronautical, Mechanical, Chemical and Manufacturing Engineering	36.0957	4361400
95	61.75	207.1	903958	757779	1.66174e+06	Aeronautical, Mechanical, Chemical and Manufacturing Engineering	36.0957	4603700
100	65	218	951535	797662	1749197	Aeronautical, Mechanical, Chemical and Manufacturing Engineering	36.0957	4846000
105	68.25	228.9	999112	837545	1.83666e+06	Aeronautical, Mechanical, Chemical and Manufacturing Engineering	36.0957	5088300
110	71.5	239.8	1.04669e+06	877428	1.92412e+06	Aeronautical, Mechanical, Chemical and Manufacturing Engineering	36.0957	5330600
115	74.75	250.7	1.09427e+06	917311	2.01158e+06	Aeronautical, Mechanical, Chemical and Manufacturing Engineering	36.0957	5572900
120	78	261.6	1141842	957194	2.09904e+06	Aeronautical, Mechanical, Chemical and Manufacturing Engineering	36.0957	5815200
5	3.45	11.55	50504.5	42261.5	92766	Earth Systems and Environmental Sciences	38.2856	242300
10	6.9	23.1	101009	84522.9	185532	Earth Systems and Environmental Sciences	38.2856	484600
15	10.35	34.65	151514	126784	278298	Earth Systems and Environmental Sciences	38.2856	726900
20	13.8	46.2	202018	169046	371064	Earth Systems and Environmental Sciences	38.2856	969200
25	17.25	57.75	252523	211307	463830	Earth Systems and Environmental Sciences	38.2856	1211500
30	20.7	69.3	303027	253569	556596	Earth Systems and Environmental Sciences	38.2856	1453800
35	24.15	80.85	353532	295830	649362	Earth Systems and Environmental Sciences	38.2856	1696100
40	27.6	92.4	404036	338092	742128	Earth Systems and Environmental Sciences	38.2856	1938400
45	31.05	103.95	454541	380353	834894	Earth Systems and Environmental Sciences	38.2856	2180700
50	34.5	115.5	505046	422614	927660	Earth Systems and Environmental Sciences	38.2856	2423000
55	37.95	127.05	555550	464876	1020426	Earth Systems and Environmental Sciences	38.2856	2665300
60	41.4	138.6	606055	507137	1113192	Earth Systems and Environmental Sciences	38.2856	2907600
65	44.85	150.15	656559	549399	1205958	Earth Systems and Environmental Sciences	38.2856	3149900
70	48.3	161.7	707064	591660	1298724	Earth Systems and Environmental Sciences	38.2856	3392200
75	51.75	173.25	757568	633922	1391490	Earth Systems and Environmental Sciences	38.2856	3634500
80	55.2	184.8	808073	676183	1484256	Earth Systems and Environmental Sciences	38.2856	3876800
85	58.65	196.35	858577	718445	1577022	Earth Systems and Environmental Sciences	38.2856	4119100
90	62.1	207.9	909082	760706	1669788	Earth Systems and Environmental Sciences	38.2856	4361400
95	65.55	219.45	959586	802968	1762554	Earth Systems and Environmental Sciences	38.2856	4603700
100	69	231	1010091	845229	1855320	Earth Systems and Environmental Sciences	38.2856	4846000
105	72.45	242.55	1.0606e+06	887490	1948086	Earth Systems and Environmental Sciences	38.2856	5088300
110	75.9	254.1	1.1111e+06	929752	2040852	Earth Systems and Environmental Sciences	38.2856	5330600
115	79.35	265.65	1.1616e+06	972013	2133618	Earth Systems and Environmental Sciences	38.2856	5572900
120	82.8	277.2	1.21211e+06	1.01427e+06	2226384	Earth Systems and Environmental Sciences	38.2856	5815200
5	4.2	13.25	61483.8	48481.8	109966	Chemistry	45.384	242300
10	8.4	26.5	122968	96963.5	219931	Chemistry	45.384	484600
15	12.6	39.75	184451	145445	329897	Chemistry	45.384	726900
20	16.8	53	245935	193927	439862	Chemistry	45.384	969200
25	21	66.25	307419	242409	549828	Chemistry	45.384	1211500
30	25.2	79.5	368903	290890	659793	Chemistry	45.384	1453800
35	29.4	92.75	430387	339372	769759	Chemistry	45.384	1696100
40	33.6	106	491870	387854	879724	Chemistry	45.384	1938400
45	37.8	119.25	553354	436336	989690	Chemistry	45.384	2180700
50	42	132.5	614838	484818	1.09966e+06	Chemistry	45.384	2423000
55	46.2	145.75	676322	533299	1.20962e+06	Chemistry	45.384	2665300
60	50.4	159	737806	581781	1.31959e+06	Chemistry	45.384	2907600
65	54.6	172.25	799289	630263	1.42955e+06	Chemistry	45.384	3149900
70	58.8	185.5	860773	678744	1.53952e+06	Chemistry	45.384	3392200
75	63	198.75	922257	727226	1.64948e+06	Chemistry	45.384	3634500
80	67.2	212	983741	775708	1.75945e+06	Chemistry	45.384	3876800
85	71.4	225.25	1.04522e+06	824190	1.86941e+06	Chemistry	45.384	4119100
90	75.6	238.5	1.10671e+06	872672	1.97938e+06	Chemistry	45.384	4361400
95	79.8	251.75	1.16819e+06	921153	2.08935e+06	Chemistry	45.384	4603700
100	84	265	1229676	969635	2199311	Chemistry	45.384	4846000
105	88.2	278.25	1.29116e+06	1.01812e+06	2.30928e+06	Chemistry	45.384	5088300
110	92.4	291.5	1.35264e+06	1.0666e+06	2.41924e+06	Chemistry	45.384	5330600
115	96.6	304.75	1.41413e+06	1.11508e+06	2.52921e+06	Chemistry	45.384	5572900
120	100.8	318	1.47561e+06	1163562	2.63917e+06	Chemistry	45.384	5815200
5	4.05	12.6	59288	46103.4	105391	Physics	43.4962	242300
10	8.1	25.2	118576	92206.8	210783	Physics	43.4962	484600
15	12.15	37.8	177864	138310	316174	Physics	43.4962	726900
20	16.2	50.4	237152	184414	421565	Physics	43.4962	969200
25	20.25	63	296440	230517	526957	Physics	43.4962	1211500
30	24.3	75.6	355728	276620	632348	Physics	43.4962	1453800
35	28.35	88.2	415016	322724	737739	Physics	43.4962	1696100
40	32.4	100.8	474304	368827	843131	Physics	43.4962	1938400
45	36.45	113.4	533592	414931	948522	Physics	43.4962	2180700
50	40.5	126	592880	461034	1.05391e+06	Physics	43.4962	2423000
55	44.55	138.6	652167	507137	1.1593e+06	Physics	43.4962	2665300
60	48.6	151.2	711455	553241	1.2647e+06	Physics	43.4962	2907600
65	52.65	163.8	770743	599344	1.37009e+06	Physics	43.4962	3149900
70	56.7	176.4	830031	645448	1.47548e+06	Physics	43.4962	3392200
75	60.75	189	889319	691551	1.58087e+06	Physics	43.4962	3634500
80	64.8	201.6	948607	737654	1.68626e+06	Physics	43.4962	3876800
85	68.85	214.2	1.0079e+06	783758	1.79165e+06	Physics	43.4962	4119100
90	72.9	226.8	1.06718e+06	829861	1.89704e+06	Physics	43.4962	4361400
95	76.95	239.4	1.12647e+06	875965	2.00244e+06	Physics	43.4962	4603700
100	81	252	1185759	922068	2107827	Physics	43.4962	4846000
105	85.05	264.6	1.24505e+06	968171	2.21322e+06	Physics	43.4962	5088300
110	89.1	277.2	1.30433e+06	1.01427e+06	2.31861e+06	Physics	43.4962	5330600
115	93.15	289.8	1.36362e+06	1.06038e+06	2.424e+06	Physics	43.4962	5572900
120	97.2	302.4	1.42291e+06	1.10648e+06	2.52939e+06	Physics	43.4962	5815200
5	4.1	10.8	60019.9	39517.2	99537.1	Mathematical Sciences	41.0801	242300
10	8.2	21.6	120040	79034.4	199074	Mathematical Sciences	41.0801	484600
15	12.3	32.4	180060	118552	298611	Mathematical Sciences	41.0801	726900
20	16.4	43.2	240080	158069	398148	Mathematical Sciences	41.0801	969200
25	20.5	54	300100	197586	497686	Mathematical Sciences	41.0801	1211500
30	24.6	64.8	360119	237103	597223	Mathematical Sciences	41.0801	1453800
35	28.7	75.6	420139	276620	696760	Mathematical Sciences	41.0801	1696100
40	32.8	86.4	480159	316138	796297	Mathematical Sciences	41.0801	1938400
45	36.9	97.2	540179	355655	895834	Mathematical Sciences	41.0801	2180700
50	41	108	600199	395172	995371	Mathematical Sciences	41.0801	2423000
55	45.1	118.8	660219	434689	1.09491e+06	Mathematical Sciences	41.0801	2665300
60	49.2	129.6	720239	474206	1.19445e+06	Mathematical Sciences	41.0801	2907600
65	53.3	140.4	780259	513724	1.29398e+06	Mathematical Sciences	41.0801	3149900
70	57.4	151.2	840279	553241	1.39352e+06	Mathematical Sciences	41.0801	3392200
75	61.5	162	900298	592758	1.49306e+06	Mathematical Sciences	41.0801	3634500
80	65.6	172.8	960318	632275	1.59259e+06	Mathematical Sciences	41.0801	3876800
85	69.7	183.6	1.02034e+06	671792	1.69213e+06	Mathematical Sciences	41.0801	4119100
90	73.8	194.4	1.08036e+06	711310	1.79167e+06	Mathematical Sciences	41.0801	4361400
95	77.9	205.2	1.14038e+06	750827	1.8912e+06	Mathematical Sciences	41.0801	4603700
100	82	216	1200398	790344	1990742	Mathematical Sciences	41.0801	4846000
105	86.1	226.8	1.26042e+06	829861	2.09028e+06	Mathematical Sciences	41.0801	5088300
110	90.2	237.6	1.32044e+06	869378	2.18982e+06	Mathematical Sciences	41.0801	5330600
115	94.3	248.4	1.38046e+06	908896	2.28935e+06	Mathematical Sciences	41.0801	5572900
120	98.4	259.2	1.44048e+06	948413	2.38889e+06	Mathematical Sciences	41.0801	5815200
5	4.15	8.85	60751.8	32382.1	93134	Computer Science and Informatics	38.4375	242300
10	8.3	17.7	121504	64764.3	186268	Computer Science and Informatics	38.4375	484600
15	12.45	26.55	182256	97146.4	279402	Computer Science and Informatics	38.4375	726900
20	16.6	35.4	243007	129529	372536	Computer Science and Informatics	38.4375	969200
25	20.75	44.25	303759	161911	465670	Computer Science and Informatics	38.4375	1211500
30	24.9	53.1	364511	194293	558804	Computer Science and Informatics	38.4375	1453800
35	29.05	61.95	425263	226675	651938	Computer Science and Informatics	38.4375	1696100
40	33.2	70.8	486015	259057	745072	Computer Science and Informatics	38.4375	1938400
45	37.35	79.65	546767	291439	838206	Computer Science and Informatics	38.4375	2180700
50	41.5	88.5	607518	323822	931340	Computer Science and Informatics	38.4375	2423000
55	45.65	97.35	668270	356204	1024474	Computer Science and Informatics	38.4375	2665300
60	49.8	106.2	729022	388586	1117608	Computer Science and Informatics	38.4375	2907600
65	53.95	115.05	789774	420968	1210742	Computer Science and Informatics	38.4375	3149900
70	58.1	123.9	850526	453350	1303876	Computer Science and Informatics	38.4375	3392200
75	62.25	132.75	911278	485732	1397010	Computer Science and Informatics	38.4375	3634500
80	66.4	141.6	972030	518114	1.49014e+06	Computer Science and Informatics	38.4375	3876800
85	70.55	150.45	1.03278e+06	550497	1583278	Computer Science and Informatics	38.4375	4119100
90	74.7	159.3	1.09353e+06	582879	1676412	Computer Science and Informatics	38.4375	4361400
95	78.85	168.15	1.15429e+06	615261	1769546	Computer Science and Informatics	38.4375	4603700
100	83	177	1215037	647643	1862680	Computer Science and Informatics	38.4375	4846000
105	87.15	185.85	1.27579e+06	680025	1955814	Computer Science and Informatics	38.4375	5088300
110	91.3	194.7	1.33654e+06	712407	2048948	Computer Science and Informatics	38.4375	5330600
115	95.45	203.55	1.39729e+06	744789	2142082	Computer Science and Informatics	38.4375	5572900
120	99.6	212.4	1.45804e+06	777172	2235216	Computer Science and Informatics	38.4375	5815200
5	3.7	12.75	54164.3	46652.2	100817	Electrical and Electronic Engineering, Metallurgy and Materials	41.6082	242300
10	7.4	25.5	108329	93304.5	201633	Electrical and Electronic Engineering, Metallurgy and Materials	41.6082	484600
15	11.1	38.25	162493	139957	302450	Electrical and Electronic Engineering, Metallurgy and Materials	41.6082	726900
20	14.8	51	216657	186609	403266	Electrical and Electronic Engineering, Metallurgy and Materials	41.6082	969200
25	18.5	63.75	270822	233261	504083	Electrical and Electronic Engineering, Metallurgy and Materials	41.6082	1211500
30	22.2	76.5	324986	279914	604899	Electrical and Electronic Engineering, Metallurgy and Materials	41.6082	1453800
35	25.9	89.25	379150	326566	705716	Electrical and Electronic Engineering, Metallurgy and Materials	41.6082	1696100
40	29.6	102	433314	373218	806532	Electrical and Electronic Engineering, Metallurgy and Materials	41.6082	1938400
45	33.3	114.75	487479	419870	907349	Electrical and Electronic Engineering, Metallurgy and Materials	41.6082	2180700
50	37	127.5	541643	466522	1.00817e+06	Electrical and Electronic Engineering, Metallurgy and Materials	41.6082	2423000
55	40.7	140.25	595807	513175	1.10898e+06	Electrical and Electronic Engineering, Metallurgy and Materials	41.6082	2665300
60	44.4	153	649972	559827	1.2098e+06	Electrical and Electronic Engineering, Metallurgy and Materials	41.6082	2907600
65	48.1	165.75	704136	606479	1.31062e+06	Electrical and Electronic Engineering, Metallurgy and Materials	41.6082	3149900
70	51.8	178.5	758300	653132	1.41143e+06	Electrical and Electronic Engineering, Metallurgy and Materials	41.6082	3392200
75	55.5	191.25	812464	699784	1.51225e+06	Electrical and Electronic Engineering, Metallurgy and Materials	41.6082	3634500
80	59.2	204	866629	746436	1.61306e+06	Electrical and Electronic Engineering, Metallurgy and Materials	41.6082	3876800
85	62.9	216.75	920793	793088	1.71388e+06	Electrical and Electronic Engineering, Metallurgy and Materials	41.6082	4119100
90	66.6	229.5	974957	839740	1.8147e+06	Electrical and Electronic Engineering, Metallurgy and Materials	41.6082	4361400
95	70.3	242.25	1.02912e+06	886393	1.91551e+06	Electrical and Electronic Engineering, Metallurgy and Materials	41.6082	4603700
100	74	255	1083286	933045	2016331	Electrical and Electronic Engineering, Metallurgy and Materials	41.6082	4846000
105	77.7	267.75	1.13745e+06	979697	2.11715e+06	Electrical and Electronic Engineering, Metallurgy and Materials	41.6082	5088300
110	81.4	280.5	1.19161e+06	1.02635e+06	2.21796e+06	Electrical and Electronic Engineering, Metallurgy and Materials	41.6082	5330600
115	85.1	293.25	1.24578e+06	1.073e+06	2.31878e+06	Electrical and Electronic Engineering, Metallurgy and Materials	41.6082	5572900
120	88.8	306	1.29994e+06	1119654	2.4196e+06	Electrical and Electronic Engineering, Metallurgy and Materials	41.6082	5815200
5	3.2	10.3	46844.8	37687.7	84532.5	Civil and Construction Engineering	34.8875	242300
10	6.4	20.6	93689.6	75375.4	169065	Civil and Construction Engineering	34.8875	484600
15	9.6	30.9	140534	113063	253598	Civil and Construction Engineering	34.8875	726900
20	12.8	41.2	187379	150751	338130	Civil and Construction Engineering	34.8875	969200
25	16	51.5	234224	188438	422662	Civil and Construction Engineering	34.8875	1211500
30	19.2	61.8	281069	226126	507195	Civil and Construction Engineering	34.8875	1453800
35	22.4	72.1	327914	263814	591728	Civil and Construction Engineering	34.8875	1696100
40	25.6	82.4	374758	301502	676260	Civil and Construction Engineering	34.8875	1938400
45	28.8	92.7	421603	339189	760792	Civil and Construction Engineering	34.8875	2180700
50	32	103	468448	376877	845325	Civil and Construction Engineering	34.8875	2423000
55	35.2	113.3	515293	414565	929858	Civil and Construction Engineering	34.8875	2665300
60	38.4	123.6	562138	452252	1014390	Civil and Construction Engineering	34.8875	2907600
65	41.6	133.9	608982	489940	1.09892e+06	Civil and Construction Engineering	34.8875	3149900
70	44.8	144.2	655827	527628	1183455	Civil and Construction Engineering	34.8875	3392200
75	48	154.5	702672	565316	1.26799e+06	Civil and Construction Engineering	34.8875	3634500
80	51.2	164.8	749517	603003	1352520	Civil and Construction Engineering	34.8875	3876800
85	54.4	175.1	796362	640691	1.43705e+06	Civil and Construction Engineering	34.8875	4119100
90	57.6	185.4	843206	678379	1521585	Civil and Construction Engineering	34.8875	4361400
95	60.8	195.7	890051	716066	1.60612e+06	Civil and Construction Engineering	34.8875	4603700
100	64	206	936896	753754	1690650	Civil and Construction Engineering	34.8875	4846000
105	67.2	216.3	983741	791442	1.77518e+06	Civil and Construction Engineering	34.8875	5088300
110	70.4	226.6	1.03059e+06	829129	1859715	Civil and Construction Engineering	34.8875	5330600
115	73.6	236.9	1.07743e+06	866817	1.94425e+06	Civil and Construction Engineering	34.8875	5572900
120	76.8	247.2	1.12428e+06	904505	2028780	Civil and Construction Engineering	34.8875	5815200
